# Supplementary material for: Insect Leaf-Chewing Damage Tracks Herbivore Richness in Modern and Ancient Forests
Source: PLoS One. 2014 May 2;9(5):e94950. doi: 10.1371/journal.pone.0094950 (PMC4008375; doi:10.1371/journal.pone.0094950)
Supplement: Dataset S1 — Description of insect collections and fossil comparisons: Insect collections and recorded leaf damage at Parque Natural Metropolitano and Área Protegida de San Lorenzo, Panamá; Average numbers of DTs recorded at fossil sites, and pairwise similarities of host plant species at modern and fossil sites. (XLSX) [file pone.0094950.s010.xlsx]

## Sheet: Total Data
Feeding Categories: HF = Hole Feeding, MF = Margin Feeding, SF = Surface Feeding, SK = Skeletonization
Host Species: Ae = Anacardium excelsum, Ag = Astronium graveolens, Bt = Bonamia tricantha, Ce = Castilla elastica, Cp = Cecropia peltata, Ca = Cordia alliodora, Ec = Enterolobium cyclocarpum, Fi = Ficus insipida, Ls = Luehea seemannii, Ps = Pseudobombax septenatum, Sm = Spondias mombin, Vt = Vitis tiliacea, As = Aspidosperma spruceanum, Bu = Brosimum utile, Cl = Calophyllum longifolium, Cb = Cord…
Insect Orders: Co = Coleoptera, Hy = Hymenoptera, Le = Lepidoptera, Or = Orthoptera, Ph = Phasmida
Site: PNM = Parque Natural Metropolitano, APSL = Área Protegida San Lorenzo San Lorenzo
PI: preservation index for DTs (1) likely to be preserved and (0) unlikely to be preserved as fossils
Feeder: ML = insects inducing multiple DT when feeding, MN = insects recording only 1 DT
Rarity: DTs classified as (R) rare if recorded by <10% of total insect species, or as (NR) non-rare if recorded by >=10% of total insect species
Collection code	DT	Damage Category	Plant Species	Insect Species	Insect Family	Insect Order	Site	PI	Feeder	Rare
08-036	DT126	HF	Ae	Chrysomelidae_A	Chrysomelidae	Co	PNM	1	ML	R
08-036	DT126	HF	Ae	Chrysomelidae_A	Chrysomelidae	Co	PNM	1	ML	R
08-042	DT126	HF	Ae	Chrysomelidae_A	Chrysomelidae	Co	PNM	1	ML	R
08-042	DT126	HF	Ae	Chrysomelidae_A	Chrysomelidae	Co	PNM	1	ML	R
08-049	DT05	HF	Ae	Chrysomelidae_A	Chrysomelidae	Co	PNM	1	ML	NR
08-049	DT05	HF	Ae	Chrysomelidae_A	Chrysomelidae	Co	PNM	1	ML	NR
08-049	DT02	HF	Ae	Chrysomelidae_A	Chrysomelidae	Co	PNM	1	ML	NR
08-051	DT05	HF	Ae	Allocolaspis_sp.	Chrysomelidae	Co	PNM	1	ML	NR
08-053	DT03	HF	Ae	Chrysomelidae_K	Chrysomelidae	Co	PNM	1	ML	R
08-053	DT03	HF	Ae	Chrysomelidae_K	Chrysomelidae	Co	PNM	1	ML	R
08-053	DT05	HF	Ae	Chrysomelidae_K	Chrysomelidae	Co	PNM	1	ML	NR
08-053	DT05	HF	Ae	Chrysomelidae_K	Chrysomelidae	Co	PNM	1	ML	NR
08-053	DT05	HF	Ae	Chrysomelidae_K	Chrysomelidae	Co	PNM	1	ML	NR
08-267	DT04	HF	Ae	Tettigoniidae_F	Tettigoniidae	Or	PNM	1	ML	NR
08-267	DT05	HF	Ae	Tettigoniidae_F	Tettigoniidae	Or	PNM	1	ML	NR
08-415	DT78	HF	Ae	Tettigoniidae_H	Tettigoniidae	Or	PNM	1	ML	R
08-415	DT04	HF	Ae	Tettigoniidae_H	Tettigoniidae	Or	PNM	1	ML	NR
08-479	DT04	HF	Ae	Tettigoniidae_J	Tettigoniidae	Or	PNM	1	ML	NR
08-486	DT05	HF	Ae	Compsus_sp..	Curculionidae	Co	PNM	1	ML	NR
08-157	DT04	HF	Ag	Gryllacrididae_A	Gryllacrididae	Or	PNM	1	ML	NR
08-631	DT02	HF	Ag	Phasmidae_H	Phasmidae	Ph	PNM	1	ML	NR
08-632	DT04	HF	Ag	Chrysomelidae_G	Chrysomelidae	Co	PNM	1	ML	NR
08-632	DT04	HF	Ag	Chrysomelidae_G	Chrysomelidae	Co	PNM	1	ML	NR
08-632	DT05	HF	Ag	Chrysomelidae_G	Chrysomelidae	Co	PNM	1	ML	NR
08-632	DT05	HF	Ag	Chrysomelidae_G	Chrysomelidae	Co	PNM	1	ML	NR
08-635	DT04	HF	Ag	Tettigoniidae_O	Tettigoniidae	Or	PNM	1	MN	NR
08-635	DT04	HF	Ag	Tettigoniidae_O	Tettigoniidae	Or	PNM	1	MN	NR
08-635	DT04	HF	Ag	Tettigoniidae_O	Tettigoniidae	Or	PNM	1	MN	NR
08-636	DT01	HF	Ag	Gryllidae_D	Gryllidae	Or	PNM	1	ML	R
08-636	DT01	HF	Ag	Gryllidae_D	Gryllidae	Or	PNM	1	ML	R
08-636	DT02	HF	Ag	Gryllidae_D	Gryllidae	Or	PNM	1	ML	NR
08-636	DT02	HF	Ag	Gryllidae_D	Gryllidae	Or	PNM	1	ML	NR
08-636	DT02	HF	Ag	Gryllidae_D	Gryllidae	Or	PNM	1	ML	NR
08-636	DT02	HF	Ag	Gryllidae_D	Gryllidae	Or	PNM	1	ML	NR
08-636	DT04	HF	Ag	Gryllidae_D	Gryllidae	Or	PNM	1	ML	NR
08-636	DT04	HF	Ag	Gryllidae_D	Gryllidae	Or	PNM	1	ML	NR
08-400	DT02	HF	Bt	Charidotella_sexpunctata	Chrysomelidae	Co	PNM	1	ML	NR
08-406	DT05	HF	Bt	Chrysomelidae_G	Chrysomelidae	Co	PNM	1	ML	NR
08-406	DT04	HF	Bt	Chrysomelidae_G	Chrysomelidae	Co	PNM	1	ML	NR
08-406	DT04	HF	Bt	Chrysomelidae_G	Chrysomelidae	Co	PNM	1	ML	NR
08-406	DT04	HF	Bt	Chrysomelidae_G	Chrysomelidae	Co	PNM	1	ML	NR
08-469	DT02	HF	Bt	Charidotella_sexpunctata	Chrysomelidae	Co	PNM	1	ML	NR
08-469	DT02	HF	Bt	Charidotella_sexpunctata	Chrysomelidae	Co	PNM	1	ML	NR
08-469	DT02	HF	Bt	Charidotella_sexpunctata	Chrysomelidae	Co	PNM	1	ML	NR
08-469	DT02	HF	Bt	Charidotella_sexpunctata	Chrysomelidae	Co	PNM	1	ML	NR
08-009	DT04	HF	Ce	Sphingidae_1	Sphingidae	Le	PNM	1	ML	NR
08-009	DT05	HF	Ce	Sphingidae_1	Sphingidae	Le	PNM	1	ML	NR
08-009	DT05	HF	Ce	Sphingidae_1	Sphingidae	Le	PNM	1	ML	NR
08-019	DT04	HF	Ce	Colaspis_sp.	Chrysomelidae	Co	PNM	1	ML	NR
08-019	DT04	HF	Ce	Colaspis_sp.	Chrysomelidae	Co	PNM	1	ML	NR
08-019	DT02	HF	Ce	Colaspis_sp.	Chrysomelidae	Co	PNM	1	ML	NR
08-493	DT02	HF	Ce	Typohorus_sp.	Chrysomelidae	Co	PNM	1	ML	NR
08-493	DT01	HF	Ce	Typohorus_sp.	Chrysomelidae	Co	PNM	1	ML	R
08-493	DT01	HF	Ce	Typohorus_sp.	Chrysomelidae	Co	PNM	1	ML	R
08-499	DT04	HF	Ce	Chromocris_pittacus	Romaleidae	Or	PNM	1	ML	NR
08-114	DT78	HF	Cp	Dycladia_sp.	Arctiidae	Le	PNM	1	MN	R
08-450	DT08	HF	Cp	Allocolaspis_sp.	Chrysomelidae	Co	PNM	1	ML	R
08-450	DT02	HF	Cp	Allocolaspis_sp.	Chrysomelidae	Co	PNM	1	ML	NR
08-450	DT02	HF	Cp	Allocolaspis_sp.	Chrysomelidae	Co	PNM	1	ML	NR
08-450	DT01	HF	Cp	Allocolaspis_sp.	Chrysomelidae	Co	PNM	1	ML	R
08-459	DT02	HF	Cp	Chrysomelidae_C	Chrysomelidae	Co	PNM	1	ML	NR
08-459	DT05	HF	Cp	Chrysomelidae_C	Chrysomelidae	Co	PNM	1	ML	NR
08-459	DT05	HF	Cp	Chrysomelidae_C	Chrysomelidae	Co	PNM	1	ML	NR
08-459	DT04	HF	Cp	Chrysomelidae_C	Chrysomelidae	Co	PNM	1	ML	NR
08-459	DT01	HF	Cp	Chrysomelidae_C	Chrysomelidae	Co	PNM	1	ML	R
08-642	DT02	HF	Cp	Cyclocephala_sp.	Scarabaeidae	Co	PNM	1	MN	NR
08-169	DT04	HF	Ca	Encoptorinae_sp.	Gryllidae	Or	PNM	1	MN	NR
08-169	DT04	HF	Ca	Encoptorinae_sp.	Gryllidae	Or	PNM	1	MN	NR
08-169	DT04	HF	Ca	Encoptorinae_sp.	Gryllidae	Or	PNM	1	MN	NR
08-382	DT02	HF	Ca	Coptocyela_sp.	Chrysomelidae	Co	PNM	1	ML	NR
08-382	DT02	HF	Ca	Coptocyela_sp.	Chrysomelidae	Co	PNM	1	ML	NR
08-382	DT02	HF	Ca	Coptocyela_sp.	Chrysomelidae	Co	PNM	1	ML	NR
08-382	DT02	HF	Ca	Coptocyela_sp.	Chrysomelidae	Co	PNM	1	ML	NR
08-383	DT02	HF	Ca	Coptocyela_sp.	Chrysomelidae	Co	PNM	1	ML	NR
08-383	DT02	HF	Ca	Coptocyela_sp.	Chrysomelidae	Co	PNM	1	ML	NR
08-385	DT02	HF	Ca	Coptocyela_leprosa	Chrysomelidae	Co	PNM	1	ML	NR
08-385	DT02	HF	Ca	Coptocyela_leprosa	Chrysomelidae	Co	PNM	1	ML	NR
08-385	DT04	HF	Ca	Coptocyela_leprosa	Chrysomelidae	Co	PNM	1	ML	NR
08-385	DT04	HF	Ca	Coptocyela_leprosa	Chrysomelidae	Co	PNM	1	ML	NR
08-385	DT04	HF	Ca	Coptocyela_leprosa	Chrysomelidae	Co	PNM	1	ML	NR
08-385	DT04	HF	Ca	Coptocyela_leprosa	Chrysomelidae	Co	PNM	1	ML	NR
08-385	DT04	HF	Ca	Coptocyela_leprosa	Chrysomelidae	Co	PNM	1	ML	NR
08-385	DT04	HF	Ca	Coptocyela_leprosa	Chrysomelidae	Co	PNM	1	ML	NR
08-385	DT04	HF	Ca	Coptocyela_leprosa	Chrysomelidae	Co	PNM	1	ML	NR
08-385	DT04	HF	Ca	Coptocyela_leprosa	Chrysomelidae	Co	PNM	1	ML	NR
08-385	DT04	HF	Ca	Coptocyela_leprosa	Chrysomelidae	Co	PNM	1	ML	NR
08-385	DT04	HF	Ca	Coptocyela_leprosa	Chrysomelidae	Co	PNM	1	ML	NR
08-385	DT04	HF	Ca	Coptocyela_leprosa	Chrysomelidae	Co	PNM	1	ML	NR
08-385	DT05	HF	Ca	Coptocyela_leprosa	Chrysomelidae	Co	PNM	1	ML	NR
08-385	DT05	HF	Ca	Coptocyela_leprosa	Chrysomelidae	Co	PNM	1	ML	NR
08-385	DT05	HF	Ca	Coptocyela_leprosa	Chrysomelidae	Co	PNM	1	ML	NR
08-386	DT02	HF	Ca	Coptocyela_leprosa	Chrysomelidae	Co	PNM	1	ML	NR
08-386	DT04	HF	Ca	Coptocyela_leprosa	Chrysomelidae	Co	PNM	1	ML	NR
08-386	DT04	HF	Ca	Coptocyela_leprosa	Chrysomelidae	Co	PNM	1	ML	NR
08-386	DT04	HF	Ca	Coptocyela_leprosa	Chrysomelidae	Co	PNM	1	ML	NR
08-386	DT05	HF	Ca	Coptocyela_leprosa	Chrysomelidae	Co	PNM	1	ML	NR
08-386	DT05	HF	Ca	Coptocyela_leprosa	Chrysomelidae	Co	PNM	1	ML	NR
08-386	DT05	HF	Ca	Coptocyela_leprosa	Chrysomelidae	Co	PNM	1	ML	NR
08-491	DT02	HF	Ca	Tettigoniidae_K	Tettigoniidae	Or	PNM	1	ML	NR
08-491	DT04	HF	Ca	Tettigoniidae_K	Tettigoniidae	Or	PNM	1	ML	NR
08-491	DT04	HF	Ca	Tettigoniidae_K	Tettigoniidae	Or	PNM	1	ML	NR
08-491	DT04	HF	Ca	Tettigoniidae_K	Tettigoniidae	Or	PNM	1	ML	NR
08-491	DT04	HF	Ca	Tettigoniidae_K	Tettigoniidae	Or	PNM	1	ML	NR
08-061	DT08	HF	Fi	Hilipinus_latipennis	Curculionidae	Co	PNM	1	ML	R
08-061	DT03	HF	Fi	Hilipinus_latipennis	Curculionidae	Co	PNM	1	ML	R
08-061	DT08	HF	Fi	Hilipinus_latipennis	Curculionidae	Co	PNM	1	ML	R
08-073	DT04	HF	Fi	Dicrepidus_sp.	Elateridae	Co	PNM	1	ML	NR
08-073	DT04	HF	Fi	Dicrepidus_sp.	Elateridae	Co	PNM	1	ML	NR
08-476	NDT01	HF	Fi	Arctiidae_1	Arctiidae	Or	PNM	1	MN	R
08-476	DT03	HF	Fi	Arctiidae_4	Arctiidae	Or	PNM	1	MN	R
08-647	NDT01	HF	Fi	Taeniotes_scalaris	Cerambycidae	Co	PNM	1	ML	R
08-647	NDT01	HF	Fi	Taeniotes_scalaris	Cerambycidae	Co	PNM	1	ML	R
08-657	NDT02	HF	Fi	Cerambycidae_sp.	Cerambycidae	Co	PNM	0	ML	R
08-116	DT05	HF	Ls	Leucothyreus_sp.	Scarabaeidae	Co	PNM	1	ML	NR
08-116	DT05	HF	Ls	Leucothyreus_sp.	Scarabaeidae	Co	PNM	1	ML	NR
08-116	DT04	HF	Ls	Leucothyreus_sp.	Scarabaeidae	Co	PNM	1	ML	NR
08-116	DT01	HF	Ls	Leucothyreus_sp.	Scarabaeidae	Co	PNM	1	ML	R
08-257	DT03	HF	Ls	Parcolaspis_sp.	Chrysomelidae	Co	PNM	1	ML	R
08-374	DT02	HF	Ls	Typohorus_sp.	Chrysomelidae	Co	PNM	1	ML	NR
08-374	DT02	HF	Ls	Typohorus_sp.	Chrysomelidae	Co	PNM	1	ML	NR
08-611	DT02	HF	Ls	Phasmidae_F	Phasmidae	Ph	PNM	1	ML	NR
08-611	DT05	HF	Ls	Phasmidae_F	Phasmidae	Ph	PNM	1	ML	NR
08-665	DT01	HF	Ls	Chrysomelidae_B	Chrysomelidae	Co	PNM	1	ML	R
08-671	DT02	HF	Ls	Curculionidae_A	Curculionidae	Co	PNM	1	ML	NR
08-671	DT02	HF	Ls	Curculionidae_A	Curculionidae	Co	PNM	1	ML	NR
08-441	DT05	HF	Sm	Typohorus_sp.	Chrysomelidae	Co	PNM	1	ML	NR
08-441	DT05	HF	Sm	Typohorus_sp.	Chrysomelidae	Co	PNM	1	ML	NR
08-441	DT05	HF	Sm	Typohorus_sp.	Chrysomelidae	Co	PNM	1	ML	NR
08-441	DT05	HF	Sm	Typohorus_sp.	Chrysomelidae	Co	PNM	1	ML	NR
08-441	DT05	HF	Sm	Typohorus_sp.	Chrysomelidae	Co	PNM	1	ML	NR
08-441	DT05	HF	Sm	Typohorus_sp.	Chrysomelidae	Co	PNM	1	ML	NR
08-441	DT05	HF	Sm	Typohorus_sp.	Chrysomelidae	Co	PNM	1	ML	NR
08-441	DT05	HF	Sm	Typohorus_sp.	Chrysomelidae	Co	PNM	1	ML	NR
08-441	DT05	HF	Sm	Typohorus_sp.	Chrysomelidae	Co	PNM	1	ML	NR
08-441	DT05	HF	Sm	Typohorus_sp.	Chrysomelidae	Co	PNM	1	ML	NR
08-441	DT05	HF	Sm	Typohorus_sp.	Chrysomelidae	Co	PNM	1	ML	NR
08-441	DT05	HF	Sm	Typohorus_sp.	Chrysomelidae	Co	PNM	1	ML	NR
08-441	DT05	HF	Sm	Typohorus_sp.	Chrysomelidae	Co	PNM	1	ML	NR
08-470	DT04	HF	Sm	Typohorus_sp.	Chrysomelidae	Co	PNM	1	ML	NR
08-472	DT03	HF	Sm	Typohorus_sp.	Chrysomelidae	Co	PNM	1	ML	R
08-616	DT05	HF	Sm	Chrysomelidae_G	Chrysomelidae	Co	PNM	1	ML	NR
08-567	DT04	HF	Vt	Allocolaspis_sp.	Chrysomelidae	Co	PNM	1	ML	NR
08-567	DT04	HF	Vt	Allocolaspis_sp.	Chrysomelidae	Co	PNM	1	ML	NR
08-578	DT05	HF	Vt	Gryllidae_E	Gryllidae	Or	PNM	1	ML	NR
08-578	DT03	HF	Vt	Gryllidae_F	Gryllidae	Or	PNM	1	ML	R
09-151	DT05	HF	D	Phasmida_sp1	Phasmidae	Ph	APSL	1	ML	NR
09-082	DT02	HF	Gd	Cryptocephalinae_sp1	Chrysomelidae	Co	APSL	1	ML	NR
09-082	DT03	HF	Gd	Cryptocephalinae_sp1	Chrysomelidae	Co	APSL	1	ML	R
09-084	DT03	HF	Gd	Conotrachelus_sp1	Curculionidae	Co	APSL	1	ML	R
09-217	DT05	HF	Gd	Tettigoniidae_sp3	Tettigoniidae	Or	APSL	1	ML	NR
09-221	DT68	HF	Gd	Acrididae_sp10	Acrididae	Or	APSL	1	ML	R
09-061	DT05	HF	Jc	Gryllidae_sp1	Gryllidae	Or	APSL	1	ML	NR
09-231	DT04	HF	Jc	Tettigoniidae_sp3	Tettigoniidae	Or	APSL	1	ML	NR
09-232	DT02	HF	Jc	Tettigoniidae_sp3	Tettigoniidae	Or	APSL	1	ML	NR
09-232	DT02	HF	Jc	Tettigoniidae_sp3	Tettigoniidae	Or	APSL	1	ML	NR
09-232	DT02	HF	Jc	Tettigoniidae_sp3	Tettigoniidae	Or	APSL	1	ML	NR
09-100	DT05	HF	Mb	Tettigoniidae_sp4	Tettigoniidae	Or	APSL	1	ML	NR
09-100	DT04	HF	Mb	Tettigoniidae_sp4	Tettigoniidae	Or	APSL	1	ML	NR
09-069	DT02	HF	Ml	Exostalmus_jekelianus	Curculionidae	Co	APSL	1	ML	NR
09-176	DT07	HF	Ml	Cossidae_sp1	Cossidae	Le	APSL	1	ML	R
09-176	DT08	HF	Ml	Cossidae_sp1	Cossidae	Le	APSL	1	ML	R
09-176	DT78	HF	Ml	Cossidae_sp1	Cossidae	Le	APSL	1	ML	R
09-027	DT02	HF	Tg	Rutelinae_sp1	Scarabaeidae	Co	APSL	1	ML	NR
09-035	DT03	HF	Tg	Cryptocephalinae_sp20	Chrysomelidae	Co	APSL	1	ML	R
09-039	DT02	HF	Tg	Rutelinae_sp1	Scarabaeidae	Co	APSL	1	ML	NR
09-039	DT03	HF	Tg	Rutelinae_sp1	Scarabaeidae	Co	APSL	1	ML	R
09-199	DT04	HF	Tg	Rutelinae_sp2	Scarabaeidae	Co	APSL	0	ML	NR
09-177	DT05	HF	Ta	Gryllidae_G	Gryllidae	Or	APSL	1	ML	NR
09-180	DT08	HF	Ta	Eumolpinae_sp2	Chrysomelidae	Co	APSL	1	ML	R
09-180	DT08	HF	Ta	Eumolpinae_sp2	Chrysomelidae	Co	APSL	1	ML	R
09-045	DT02	HF	Vf	Mordelidae_sp1	Mordelidae	Co	APSL	1	ML	NR
09-122	DT63	HF	Vf	Tettigoniidae_sp5	Tettigoniidae	Or	APSL	1	ML	R
09-132	DT04	HF	Vf	Eumolpinae_sp1	Chrysomelidae	Co	APSL	1	ML	NR
09-132	DT07	HF	Vf	Eumolpinae_sp1	Chrysomelidae	Co	APSL	1	ML	R
09-132	DT07	HF	Vf	Eumolpinae_sp1	Chrysomelidae	Co	APSL	1	ML	R
08-029	DT12	MF	Ae	Macrostylus_sp.	Curculionidae	Co	PNM	1	MN	NR
08-030	DT14	MF	Ae	Nymphalidae_A	Nymphalidae	Le	PNM	1	MN	NR
08-049	DT12	MF	Ae	Chrysomelidae_A	Chrysomelidae	Co	PNM	1	ML	NR
08-049	DT12	MF	Ae	Chrysomelidae_A	Chrysomelidae	Co	PNM	1	ML	NR
08-051	DT14	MF	Ae	Allocolaspis_sp.	Chrysomelidae	Co	PNM	1	ML	NR
08-054	DT12	MF	Ae	Phyllophaga_sp..	Scarabaeidae	Co	PNM	1	ML	NR
08-267	DT13	MF	Ae	Tettigoniidae_F	Tettigoniidae	Or	PNM	1	ML	NR
08-267	DT12	MF	Ae	Tettigoniidae_F	Tettigoniidae	Or	PNM	1	ML	NR
08-267	DT12	MF	Ae	Tettigoniidae_F	Tettigoniidae	Or	PNM	1	ML	NR
08-267	DT12	MF	Ae	Tettigoniidae_F	Tettigoniidae	Or	PNM	1	ML	NR
08-271	DT26	MF	Ae	Tettigoniidae_G	Tettigoniidae	Or	PNM	1	ML	R
08-271	DT26	MF	Ae	Tettigoniidae_G	Tettigoniidae	Or	PNM	1	ML	R
08-271	DT12	MF	Ae	Tettigoniidae_G	Tettigoniidae	Or	PNM	1	ML	NR
08-415	DT12	MF	Ae	Tettigoniidae_H	Tettigoniidae	Or	PNM	1	ML	NR
08-415	DT12	MF	Ae	Tettigoniidae_H	Tettigoniidae	Or	PNM	1	ML	NR
08-415	DT12	MF	Ae	Tettigoniidae_H	Tettigoniidae	Or	PNM	1	ML	NR
08-479	DT12	MF	Ae	Tettigoniidae_J	Tettigoniidae	Or	PNM	1	ML	NR
08-479	DT12	MF	Ae	Tettigoniidae_J	Tettigoniidae	Or	PNM	1	ML	NR
08-479	DT13	MF	Ae	Tettigoniidae_J	Tettigoniidae	Or	PNM	1	ML	NR
08-487	DT14	MF	Ae	Phasmidae_A	Phasmidae	Ph	PNM	1	MN	NR
08-487	DT14	MF	Ae	Phasmidae_A	Phasmidae	Ph	PNM	1	MN	NR
08-487	DT14	MF	Ae	Phasmidae_A	Phasmidae	Ph	PNM	1	MN	NR
08-530	DT12	MF	Ae	Tettigoniidae_L	Tettigoniidae	Or	PNM	1	ML	NR
08-530	DT15	MF	Ae	Tettigoniidae_L	Tettigoniidae	Or	PNM	1	ML	NR
08-531	DT13	MF	Ae	Arctiidae_2	Arctiidae	Le	PNM	1	MN	NR
08-532	DT14	MF	Ae	Sphingidae_2	Sphingidae	Le	PNM	1	MN	NR
08-573	DT12	MF	Ae	Pachybrachys_sp.	Chrysomelidae	Co	PNM	1	MN	NR
08-622	DT26	MF	Ae	Eloria_sp.	Lymantriidae	Le	PNM	1	MN	R
08-110	DT14	MF	Ag	Leucothyreus_sp.	Scarabaeidae	Co	PNM	1	ML	NR
08-110	DT13	MF	Ag	Leucothyreus_sp.	Scarabaeidae	Co	PNM	1	ML	NR
08-157	DT14	MF	Ag	Gryllacrididae_A	Gryllacrididae	Or	PNM	1	ML	NR
08-631	DT14	MF	Ag	Phasmidae_H	Phasmidae	Ph	PNM	1	ML	NR
08-631	DT14	MF	Ag	Phasmidae_H	Phasmidae	Ph	PNM	1	ML	NR
08-631	DT12	MF	Ag	Phasmidae_H	Phasmidae	Ph	PNM	1	ML	NR
08-631	DT13	MF	Ag	Phasmidae_H	Phasmidae	Ph	PNM	1	ML	NR
08-632	DT12	MF	Ag	Chrysomelidae_G	Chrysomelidae	Co	PNM	1	ML	NR
08-632	DT13	MF	Ag	Chrysomelidae_G	Chrysomelidae	Co	PNM	1	ML	NR
08-636	DT12	MF	Ag	Gryllidae_D	Gryllidae	Or	PNM	1	ML	NR
08-636	DT14	MF	Ag	Gryllidae_D	Gryllidae	Or	PNM	1	ML	NR
08-636	DT14	MF	Ag	Gryllidae_D	Gryllidae	Or	PNM	1	ML	NR
08-090	DT15	MF	Bt	Insara_sp.	Tettigoniidae	Or	PNM	0	MN	NR
08-090	DT15	MF	Bt	Insara_sp.	Tettigoniidae	Or	PNM	0	MN	NR
08-398	DT12	MF	Bt	Agriacris_tricristata	Romaleidae	Or	PNM	1	MN	NR
08-398	DT12	MF	Bt	Agriacris_tricristata	Romaleidae	Or	PNM	1	MN	NR
08-400	DT12	MF	Bt	Charidotella_sexpunctata	Chrysomelidae	Co	PNM	1	ML	NR
08-400	DT12	MF	Bt	Charidotella_sexpunctata	Chrysomelidae	Co	PNM	1	ML	NR
08-406	DT15	MF	Bt	Chrysomelidae_G	Chrysomelidae	Co	PNM	1	ML	NR
08-406	DT12	MF	Bt	Chrysomelidae_G	Chrysomelidae	Co	PNM	1	ML	NR
08-406	DT12	MF	Bt	Chrysomelidae_G	Chrysomelidae	Co	PNM	1	ML	NR
08-427	DT12	MF	Bt	Typohorus_sp.	Chrysomelidae	Co	PNM	1	ML	NR
08-488	DT12	MF	Bt	Phasmidae_D	Phasmidae	Ph	PNM	1	MN	NR
08-488	DT12	MF	Bt	Phasmidae_D	Phasmidae	Ph	PNM	1	MN	NR
08-488	DT12	MF	Bt	Phasmidae_D	Phasmidae	Ph	PNM	1	MN	NR
08-488	DT12	MF	Bt	Phasmidae_D	Phasmidae	Ph	PNM	1	MN	NR
08-488	DT12	MF	Bt	Phasmidae_D	Phasmidae	Ph	PNM	1	MN	NR
08-488	DT12	MF	Bt	Phasmidae_D	Phasmidae	Ph	PNM	1	MN	NR
08-488	DT12	MF	Bt	Phasmidae_D	Phasmidae	Ph	PNM	1	MN	NR
08-581	DT12	MF	Bt	Typohorus_sp.	Chrysomelidae	Co	PNM	1	ML	NR
08-583	DT12	MF	Bt	Typohorus_sp.	Chrysomelidae	Co	PNM	1	ML	NR
08-592	DT12	MF	Bt	Charidotella_sexpunctata	Chrysomelidae	Co	PNM	1	ML	NR
08-592	DT12	MF	Bt	Charidotella_sexpunctata	Chrysomelidae	Co	PNM	1	ML	NR
08-592	DT12	MF	Bt	Charidotella_sexpunctata	Chrysomelidae	Co	PNM	1	ML	NR
08-592	DT12	MF	Bt	Charidotella_sexpunctata	Chrysomelidae	Co	PNM	1	ML	NR
08-592	DT12	MF	Bt	Charidotella_sexpunctata	Chrysomelidae	Co	PNM	1	ML	NR
08-592	DT12	MF	Bt	Charidotella_sexpunctata	Chrysomelidae	Co	PNM	1	ML	NR
08-592	DT12	MF	Bt	Charidotella_sexpunctata	Chrysomelidae	Co	PNM	1	ML	NR
08-592	DT12	MF	Bt	Charidotella_sexpunctata	Chrysomelidae	Co	PNM	1	ML	NR
08-592	DT12	MF	Bt	Charidotella_sexpunctata	Chrysomelidae	Co	PNM	1	ML	NR
08-592	DT12	MF	Bt	Charidotella_sexpunctata	Chrysomelidae	Co	PNM	1	ML	NR
08-592	DT12	MF	Bt	Charidotella_sexpunctata	Chrysomelidae	Co	PNM	1	ML	NR
08-674	DT81	MF	Bt	Atta_sp.	Formicidae	Hy	PNM	1	ML	R
08-674	DT81	MF	Bt	Atta_sp.	Formicidae	Hy	PNM	1	ML	R
08-674	NDT04	MF	Bt	Atta_sp.	Formicidae	Hy	PNM	1	ML	R
08-013	DT14	MF	Ce	Neoptychodes_trilincatus	Cerambycidae	Co	PNM	1	MN	NR
08-013	DT14	MF	Ce	Neoptychodes_trilincatus	Cerambycidae	Co	PNM	1	MN	NR
08-019	DT12	MF	Ce	Colaspis_sp.	Chrysomelidae	Co	PNM	1	ML	NR
08-019	DT12	MF	Ce	Colaspis_sp.	Chrysomelidae	Co	PNM	1	ML	NR
08-495	DT14	MF	Ce	Noctuidae_A	Noctuidae	Le	PNM	1	MN	NR
08-495	DT14	MF	Ce	Noctuidae_A	Noctuidae	Le	PNM	1	MN	NR
08-495	DT14	MF	Ce	Noctuidae_A	Noctuidae	Le	PNM	1	MN	NR
08-495	DT14	MF	Ce	Noctuidae_A	Noctuidae	Le	PNM	1	MN	NR
08-499	DT12	MF	Ce	Chromocris_pittacus	Romaleidae	Or	PNM	1	ML	NR
08-624	DT12	MF	Ce	Phasmidae_I	Phasmidae	Ph	PNM	1	MN	NR
08-624	DT12	MF	Ce	Phasmidae_I	Phasmidae	Ph	PNM	1	MN	NR
08-454	DT12	MF	Cp	Phasmidae_C	Phasmidae	Ph	PNM	1	MN	NR
08-454	DT12	MF	Cp	Phasmidae_C	Phasmidae	Ph	PNM	1	MN	NR
08-456	DT12	MF	Cp	Chrysomelidae_A	Chrysomelidae	Co	PNM	1	ML	NR
08-456	DT12	MF	Cp	Chrysomelidae_A	Chrysomelidae	Co	PNM	1	ML	NR
08-461	DT12	MF	Cp	Lama_sp.	Chrysomelidae	Co	PNM	1	ML	NR
08-160	DT12	MF	Ca	Gryllidae_A	Gryllidae	Or	PNM	1	MN	NR
08-383	DT12	MF	Ca	Coptocyela_sp.	Chrysomelidae	Co	PNM	1	ML	NR
08-491	DT15	MF	Ca	Tettigoniidae_K	Tettigoniidae	Or	PNM	1	ML	NR
08-491	DT12	MF	Ca	Tettigoniidae_K	Tettigoniidae	Or	PNM	1	ML	NR
08-100	DT13	MF	Ec	Lecriops_sp.	Curculionidae	Co	PNM	1	MN	NR
08-599	DT12	MF	Ec	Chrysomelidae_G	Chrysomelidae	Co	PNM	1	ML	NR
08-600	DT12	MF	Ec	Chrysomelidae_J	Chrysomelidae	Co	PNM	1	ML	NR
08-601	DT14	MF	Ec	Mycetophagidae_A	Mycetophagidae	Co	PNM	1	MN	NR
08-605	DT12	MF	Ec	Chrysomelidae_I	Chrysomelidae	Co	PNM	1	MN	NR
08-606	DT12	MF	Ec	Nitidulidae_A	Nitidulidae	Co	PNM	1	ML	NR
08-061	DT12	MF	Fi	Hilipinus_latipennis	Curculionidae	Co	PNM	1	ML	NR
08-064	DT12	MF	Fi	Colla_rhodope	Bombycidae	Le	PNM	1	MN	NR
08-069	DT12	MF	Fi	Cryptorhynchus_sp.	Curculionidae	Co	PNM	1	ML	NR
08-073	DT12	MF	Fi	Dicrepidus_sp.	Elateridae	Co	PNM	1	ML	NR
08-078	DT12	MF	Fi	Erotylidae_A	Erotylidae	Co	PNM	1	MN	NR
08-082	DT12	MF	Fi	Elateridae_B	Elateridae	Co	PNM	1	MN	NR
08-322	DT12	MF	Fi	Neotrochus_sp.	Buprestidae	Co	PNM	1	MN	NR
08-322	DT12	MF	Fi	Neotrochus_sp.	Buprestidae	Co	PNM	1	MN	NR
08-322	DT12	MF	Fi	Neotrochus_sp.	Buprestidae	Co	PNM	1	MN	NR
08-326	DT12	MF	Fi	Ceratopus_sp.	Curculionidae	Co	PNM	1	MN	NR
08-329	DT13	MF	Fi	Phasmidae_B	Phasmidae	Ph	PNM	1	ML	NR
08-329	DT12	MF	Fi	Phasmidae_B	Phasmidae	Ph	PNM	1	ML	NR
08-329	DT12	MF	Fi	Phasmidae_B	Phasmidae	Ph	PNM	1	ML	NR
08-329	DT14	MF	Fi	Phasmidae_B	Phasmidae	Ph	PNM	1	ML	NR
08-329	DT15	MF	Fi	Phasmidae_B	Phasmidae	Ph	PNM	1	ML	NR
08-331	DT12	MF	Fi	Taeniotes_scalaris	Cerambycidae	Co	PNM	1	ML	NR
08-476	DT13	MF	Fi	Arctiidae_2	Arctiidae	Or	PNM	1	MN	NR
08-476	DT14	MF	Fi	Arctiidae_3	Arctiidae	Or	PNM	1	MN	NR
08-509	DT26	MF	Fi	Tettigoniidae_P	Tettigoniidae	Or	PNM	1	MN	R
08-509	DT26	MF	Fi	Tettigoniidae_P	Tettigoniidae	Or	PNM	1	MN	R
08-647	DT12	MF	Fi	Taeniotes_scalaris	Cerambycidae	Co	PNM	1	ML	NR
08-647	DT12	MF	Fi	Taeniotes_scalaris	Cerambycidae	Co	PNM	1	ML	NR
08-657	DT15	MF	Fi	Cerambycidae_sp.	Cerambycidae	Co	PNM	0	ML	NR
08-658	NDT13	MF	Fi	Taeniotes_scalaris	Cerambycidae	Co	PNM	0	ML	R
08-116	DT14	MF	Ls	Leucothyreus_sp.	Scarabaeidae	Co	PNM	1	ML	NR
08-178	NDT05	MF	Ls	Tettigoniidae_A	Tettigoniidae	Or	PNM	1	MN	R
08-179	DT12	MF	Ls	Gryllidae_B	Gryllidae	Or	PNM	1	MN	NR
08-179	DT12	MF	Ls	Gryllidae_B	Gryllidae	Or	PNM	1	MN	NR
08-251	DT12	MF	Ls	Tettigoniidae_E	Tettigoniidae	Or	PNM	1	MN	NR
08-251	DT12	MF	Ls	Tettigoniidae_E	Tettigoniidae	Or	PNM	1	MN	NR
08-251	DT12	MF	Ls	Tettigoniidae_E	Tettigoniidae	Or	PNM	1	MN	NR
08-255	DT12	MF	Ls	Chrysomelidae_A	Chrysomelidae	Co	PNM	1	ML	NR
08-257	DT12	MF	Ls	Parcolaspis_sp.	Chrysomelidae	Co	PNM	1	ML	NR
08-257	DT12	MF	Ls	Parcolaspis_sp.	Chrysomelidae	Co	PNM	1	ML	NR
08-374	DT12	MF	Ls	Typohorus_sp.	Chrysomelidae	Co	PNM	1	ML	NR
08-375	DT12	MF	Ls	Pachybrachys_sp._B	Chrysomelidae	Co	PNM	1	MN	NR
08-375	DT12	MF	Ls	Pachybrachys_sp._B	Chrysomelidae	Co	PNM	1	MN	NR
08-437	DT13	MF	Ls	Chrysomelidae_B	Chrysomelidae	Co	PNM	1	ML	NR
08-611	DT12	MF	Ls	Phasmidae_F	Phasmidae	Ph	PNM	1	ML	NR
08-673	NDT14	MF	Ls	Curculionidae_B	Curculionidae	Co	PNM	0	MN	R
08-133	DT12	MF	Ps	Leucothyreus_femoratus	Scarabaeidae	Co	PNM	1	MN	NR
08-133	DT12	MF	Ps	Leucothyreus_femoratus	Scarabaeidae	Co	PNM	1	MN	NR
08-342	DT13	MF	Ps	Heilipodus_sp.	Curculionidae	Co	PNM	1	MN	NR
08-344	DT12	MF	Ps	Leucothyreus_sp.	Scarabaeidae	Co	PNM	1	ML	NR
08-344	DT12	MF	Ps	Leucothyreus_sp.	Scarabaeidae	Co	PNM	1	ML	NR
08-342	DT13	MF	Ps	Leucothyreus_sp.	Scarabaeidae	Co	PNM	1	ML	NR
08-343	DT14	MF	Ps	Leucothyreus_sp.	Scarabaeidae	Co	PNM	1	ML	NR
08-344	DT15	MF	Ps	Leucothyreus_sp.	Scarabaeidae	Co	PNM	1	ML	NR
08-344	DT14	MF	Ps	Leucothyreus_sp.	Scarabaeidae	Co	PNM	1	ML	NR
08-345	DT12	MF	Ps	Chrysomelidae_D	Chrysomelidae	Co	PNM	1	ML	NR
08-435	DT12	MF	Ps	Gryllidae_C	Gryllidae	Or	PNM	1	MN	NR
08-545	DT12	MF	Ps	Phasmidae_E	Phasmidae	Ph	PNM	1	MN	NR
08-545	DT12	MF	Ps	Phasmidae_E	Phasmidae	Ph	PNM	1	MN	NR
08-545	DT12	MF	Ps	Phasmidae_E	Phasmidae	Ph	PNM	1	MN	NR
08-153	DT12	MF	Sm	Phyllophaga_sp..	Scarabaeidae	Co	PNM	1	ML	NR
08-558	DT12	MF	Vt	Chrysomelidae_B	Chrysomelidae	Co	PNM	1	ML	NR
08-558	DT12	MF	Vt	Chrysomelidae_B	Chrysomelidae	Co	PNM	1	ML	NR
08-577	DT12	MF	Vt	Compsus_sp..	Curculionidae	Co	PNM	1	ML	NR
08-577	DT12	MF	Vt	Compsus_sp..	Curculionidae	Co	PNM	1	ML	NR
08-577	DT13	MF	Vt	Compsus_sp..	Curculionidae	Co	PNM	1	ML	NR
08-578	DT12	MF	Vt	Gryllidae_E	Gryllidae	Or	PNM	1	ML	NR
08-578	DT13	MF	Vt	Gryllidae_E	Gryllidae	Or	PNM	1	ML	NR
08-578	DT14	MF	Vt	Gryllidae_E	Gryllidae	Or	PNM	1	ML	NR
08-577	DT14	MF	Vt	Gryllidae_F	Gryllidae	Or	PNM	1	ML	NR
08-578	DT15	MF	Vt	Gryllidae_E	Gryllidae	Or	PNM	1	ML	NR
09-058	DT14	MF	As	Tettigoniidae_sp3	Tettigoniidae	Or	APSL	1	ML	NR
09-058	DT13	MF	As	Tettigoniidae_sp3	Tettigoniidae	Or	APSL	1	ML	NR
09-058	DT14	MF	As	Tettigoniidae_sp3	Tettigoniidae	Or	APSL	1	ML	NR
09-228	DT12	MF	As	Acrididae_sp10	Acrididae	Or	APSL	1	ML	NR
09-003	NDT20	MF	Bu	Alticinae_sp20	Chrysomelidae	Co	APSL	1	ML	R
09-003	NDT19	MF	Bu	Alticinae_sp20	Chrysomelidae	Co	APSL	0	ML	R
09-004	DT12	MF	Bu	Exostalmus_jekelianus	Curculionidae	Co	APSL	1	ML	NR
09-008	DT12	MF	Bu	Acrididae_sp20	Acrididae	Or	APSL	1	ML	NR
09-008	DT12	MF	Bu	Acrididae_sp20	Acrididae	Or	APSL	1	ML	NR
09-008	DT12	MF	Bu	Acrididae_sp20	Acrididae	Or	APSL	1	ML	NR
09-008	DT12	MF	Bu	Acrididae_sp20	Acrididae	Or	APSL	1	ML	NR
09-008	DT12	MF	Bu	Acrididae_sp20	Acrididae	Or	APSL	1	ML	NR
09-008	DT12	MF	Bu	Acrididae_sp20	Acrididae	Or	APSL	1	ML	NR
09-008	DT143	MF	Bu	Acrididae_sp20	Acrididae	Or	APSL	1	ML	R
09-009	DT12	MF	Bu	Acrididae_sp30	Acrididae	Or	APSL	1	ML	NR
09-009	DT12	MF	Bu	Acrididae_sp30	Acrididae	Or	APSL	1	ML	NR
09-009	DT12	MF	Bu	Acrididae_sp30	Acrididae	Or	APSL	1	ML	NR
09-009	DT12	MF	Bu	Acrididae_sp30	Acrididae	Or	APSL	1	ML	NR
09-009	DT12	MF	Bu	Acrididae_sp30	Acrididae	Or	APSL	1	ML	NR
09-009	DT14	MF	Bu	Acrididae_sp30	Acrididae	Or	APSL	1	ML	NR
09-009	DT13	MF	Bu	Acrididae_sp30	Acrididae	Or	APSL	1	ML	NR
09-010	DT12	MF	Bu	Chrysomelinae_sp20	Chrysomelidae	Co	APSL	1	ML	NR
09-010	DT12	MF	Bu	Chrysomelinae_sp20	Chrysomelidae	Co	APSL	1	ML	NR
09-010	DT12	MF	Bu	Chrysomelinae_sp20	Chrysomelidae	Co	APSL	1	ML	NR
09-010	DT12	MF	Bu	Chrysomelinae_sp20	Chrysomelidae	Co	APSL	1	ML	NR
09-010	DT15	MF	Bu	Chrysomelinae_sp20	Chrysomelidae	Co	APSL	1	ML	NR
09-010	DT143	MF	Bu	Chrysomelinae_sp20	Chrysomelidae	Co	APSL	1	ML	R
09-086	DT143	MF	Bu	Steirarrhinus_sp1	Curculionidae	Co	APSL	1	ML	R
09-087	DT12	MF	Bu	Cryptocephalinae_sp1	Chrysomelidae	Co	APSL	1	ML	NR
09-087	DT13	MF	Bu	Cryptocephalinae_sp1	Chrysomelidae	Co	APSL	1	ML	NR
09-089	NDT19	MF	Bu	Eumolpinae_sp3	Chrysomelidae	Co	APSL	0	MN	R
09-094	DT12	MF	Bu	Steirarrhinus_sp1	Curculionidae	Co	APSL	1	ML	NR
09-211	DT15	MF	Bu	Eumolpinae_sp1	Chrysomelidae	Co	APSL	1	ML	NR
09-211	NDT19	MF	Bu	Eumolpinae_sp1	Chrysomelidae	Co	APSL	0	ML	R
09-020	DT12	MF	Cl	Acrididae_sp10	Acrididae	Or	APSL	1	ML	NR
09-021	DT12	MF	Cl	Proscopidae_sp1	Proscopidae	Or	APSL	1	ML	NR
09-021	DT15	MF	Cl	Proscopidae_sp1	Proscopidae	Or	APSL	1	ML	NR
09-184	NDT19	MF	Cl	Eumolpinae_sp2	Chrysomelidae	Co	APSL	0	ML	R
09-189	DT12	MF	Cl	Tettigoniidae_sp4	Tettigoniidae	Or	APSL	1	ML	NR
09-189	DT12	MF	Cl	Tettigoniidae_sp4	Tettigoniidae	Or	APSL	1	ML	NR
09-189	DT14	MF	Cl	Tettigoniidae_sp4	Tettigoniidae	Or	APSL	1	ML	NR
09-190	NDT19	MF	Cl	Hylobius_sp.	Curculionidae	Co	APSL	0	ML	R
09-051	DT12	MF	Cb	Acrididae_sp20	Acrididae	Or	APSL	1	ML	NR
09-051	DT15	MF	Cb	Acrididae_sp20	Acrididae	Or	APSL	1	ML	NR
09-051	NDT20	MF	Cb	Acrididae_sp20	Acrididae	Or	APSL	1	ML	R
09-072	DT12	MF	Cb	Tettigoniidae_sp3	Tettigoniidae	Or	APSL	1	ML	NR
09-072	DT12	MF	Cb	Tettigoniidae_sp3	Tettigoniidae	Or	APSL	1	ML	NR
09-072	DT15	MF	Cb	Tettigoniidae_sp3	Tettigoniidae	Or	APSL	1	ML	NR
09-073	DT15	MF	Cb	Acrididae_sp20	Acrididae	Or	APSL	1	ML	NR
09-017	DT81	MF	D	Atta_sp1	Formicidae	Hy	APSL	1	ML	R
09-017	DT81	MF	D	Atta_sp1	Formicidae	Hy	APSL	1	ML	R
09-017	DT12	MF	D	Atta_sp1	Formicidae	Hy	APSL	1	ML	NR
09-017	DT12	MF	D	Atta_sp1	Formicidae	Hy	APSL	1	ML	NR
09-017	DT13	MF	D	Atta_sp1	Formicidae	Hy	APSL	1	ML	NR
09-017	DT13	MF	D	Atta_sp1	Formicidae	Hy	APSL	1	ML	NR
09-017	DT14	MF	D	Atta_sp1	Formicidae	Hy	APSL	1	ML	NR
09-017	DT14	MF	D	Atta_sp1	Formicidae	Hy	APSL	1	ML	NR
09-151	DT12	MF	D	Phasmida_sp1	Phasmidae	Ph	APSL	1	ML	NR
09-151	DT14	MF	D	Phasmida_sp1	Phasmidae	Ph	APSL	1	ML	NR
09-048	DT12	MF	Gd	Acrididae_sp10	Acrididae	Or	APSL	1	ML	NR
09-048	DT12	MF	Gd	Acrididae_sp10	Acrididae	Or	APSL	1	ML	NR
09-048	DT12	MF	Gd	Acrididae_sp10	Acrididae	Or	APSL	1	ML	NR
09-048	DT12	MF	Gd	Acrididae_sp10	Acrididae	Or	APSL	1	ML	NR
09-048	DT14	MF	Gd	Acrididae_sp10	Acrididae	Or	APSL	1	ML	NR
09-048	DT14	MF	Gd	Acrididae_sp10	Acrididae	Or	APSL	1	ML	NR
09-055	DT12	MF	Gd	Cryptocephalinae_sp50	Chrysomelidae	Co	APSL	1	MN	NR
09-074	DT12	MF	Gd	Phyllophaga_sp.1	Scarabaeidae	Co	APSL	1	ML	NR
09-076	DT14	MF	Gd	Phyllophaga_sp.1	Scarabaeidae	Co	APSL	1	ML	NR
09-077	DT12	MF	Gd	Phyllophaga_sp.1	Scarabaeidae	Co	APSL	1	ML	NR
09-078	DT12	MF	Gd	Geometridae_sp1	Geometridae	Le	APSL	1	ML	NR
09-078	DT12	MF	Gd	Geometridae_sp1	Geometridae	Le	APSL	1	ML	NR
09-078	DT12	MF	Gd	Geometridae_sp1	Geometridae	Le	APSL	1	ML	NR
09-078	DT12	MF	Gd	Geometridae_sp1	Geometridae	Le	APSL	1	ML	NR
09-078	DT14	MF	Gd	Geometridae_sp1	Geometridae	Le	APSL	1	ML	NR
09-078	DT14	MF	Gd	Geometridae_sp1	Geometridae	Le	APSL	1	ML	NR
09-079	DT12	MF	Gd	Proscopidae_sp1	Proscopidae	Or	APSL	1	ML	NR
09-079	DT12	MF	Gd	Proscopidae_sp1	Proscopidae	Or	APSL	1	ML	NR
09-079	DT14	MF	Gd	Proscopidae_sp1	Proscopidae	Or	APSL	1	ML	NR
09-081	DT13	MF	Gd	Tettigoniidae_sp3	Tettigoniidae	Or	APSL	1	ML	NR
09-081	DT12	MF	Gd	Tettigoniidae_sp3	Tettigoniidae	Or	APSL	1	ML	NR
09-081	DT12	MF	Gd	Tettigoniidae_sp3	Tettigoniidae	Or	APSL	1	ML	NR
09-081	DT12	MF	Gd	Tettigoniidae_sp3	Tettigoniidae	Or	APSL	1	ML	NR
09-081	DT12	MF	Gd	Tettigoniidae_sp3	Tettigoniidae	Or	APSL	1	ML	NR
09-081	DT14	MF	Gd	Tettigoniidae_sp3	Tettigoniidae	Or	APSL	1	ML	NR
09-081	DT14	MF	Gd	Tettigoniidae_sp3	Tettigoniidae	Or	APSL	1	ML	NR
09-167	DT12	MF	Gd	Acrididae_sp2	Acrididae	Or	APSL	1	MN	NR
09-168	DT12	MF	Gd	Rutelinae_sp1	Scarabaeidae	Co	APSL	1	ML	NR
09-168	DT14	MF	Gd	Rutelinae_sp1	Scarabaeidae	Co	APSL	1	ML	NR
09-169	DT12	MF	Gd	Phyllophaga_sp.1	Scarabaeidae	Co	APSL	1	ML	NR
09-169	DT12	MF	Gd	Phyllophaga_sp.1	Scarabaeidae	Co	APSL	1	ML	NR
09-169	DT12	MF	Gd	Phyllophaga_sp.1	Scarabaeidae	Co	APSL	1	ML	NR
09-171	DT12	MF	Gd	Proscopidae_sp1	Proscopidae	Or	APSL	1	ML	NR
09-171	DT13	MF	Gd	Proscopidae_sp1	Proscopidae	Or	APSL	1	ML	NR
09-171	DT14	MF	Gd	Proscopidae_sp1	Proscopidae	Or	APSL	1	ML	NR
09-171	DT14	MF	Gd	Proscopidae_sp1	Proscopidae	Or	APSL	1	ML	NR
09-214	DT13	MF	Gd	Rutelinae_sp2	Scarabaeidae	Co	APSL	1	ML	NR
09-214	DT14	MF	Gd	Rutelinae_sp2	Scarabaeidae	Co	APSL	1	ML	NR
09-214	DT14	MF	Gd	Rutelinae_sp2	Scarabaeidae	Co	APSL	1	ML	NR
09-215	DT12	MF	Gd	Tettigoniidae_sp5	Tettigoniidae	Or	APSL	1	ML	NR
09-214	DT12	MF	Gd	Tettigoniidae_sp4	Tettigoniidae	Or	APSL	1	ML	NR
09-215	DT12	MF	Gd	Tettigoniidae_sp5	Tettigoniidae	Or	APSL	1	ML	NR
09-216	DT12	MF	Gd	Tettigoniidae_sp5	Tettigoniidae	Or	APSL	1	ML	NR
09-216	DT12	MF	Gd	Tettigoniidae_sp5	Tettigoniidae	Or	APSL	1	ML	NR
09-216	DT13	MF	Gd	Tettigoniidae_sp5	Tettigoniidae	Or	APSL	1	ML	NR
09-216	DT13	MF	Gd	Tettigoniidae_sp5	Tettigoniidae	Or	APSL	1	ML	NR
09-216	DT14	MF	Gd	Tettigoniidae_sp5	Tettigoniidae	Or	APSL	1	ML	NR
09-217	DT14	MF	Gd	Tettigoniidae_sp3	Tettigoniidae	Or	APSL	1	ML	NR
09-218	DT12	MF	Gd	Acrididae_sp1	Acrididae	Or	APSL	1	ML	NR
09-218	DT12	MF	Gd	Acrididae_sp1	Acrididae	Or	APSL	1	ML	NR
09-218	DT13	MF	Gd	Acrididae_sp1	Acrididae	Or	APSL	1	ML	NR
09-218	DT14	MF	Gd	Acrididae_sp1	Acrididae	Or	APSL	1	ML	NR
09-218	DT14	MF	Gd	Acrididae_sp1	Acrididae	Or	APSL	1	ML	NR
09-218	DT14	MF	Gd	Acrididae_sp1	Acrididae	Or	APSL	1	ML	NR
09-218	DT14	MF	Gd	Acrididae_sp1	Acrididae	Or	APSL	1	ML	NR
09-219	DT12	MF	Gd	Acrididae_sp10	Acrididae	Or	APSL	1	ML	NR
09-219	DT13	MF	Gd	Acrididae_sp10	Acrididae	Or	APSL	1	ML	NR
09-221	DT14	MF	Gd	Acrididae_sp10	Acrididae	Or	APSL	1	ML	NR
09-221	DT12	MF	Gd	Acrididae_sp10	Acrididae	Or	APSL	1	ML	NR
09-221	DT12	MF	Gd	Acrididae_sp10	Acrididae	Or	APSL	1	ML	NR
09-221	DT12	MF	Gd	Acrididae_sp10	Acrididae	Or	APSL	1	ML	NR
09-222	DT13	MF	Gd	Proscopidae_sp1	Proscopidae	Or	APSL	1	ML	NR
09-223	DT14	MF	Gd	Proscopidae_sp1	Proscopidae	Or	APSL	1	ML	NR
09-061	DT12	MF	Jc	Gryllidae_sp1	Gryllidae	Or	APSL	1	ML	NR
09-061	DT14	MF	Jc	Gryllidae_sp1	Gryllidae	Or	APSL	1	ML	NR
09-061	DT14	MF	Jc	Gryllidae_sp1	Gryllidae	Or	APSL	1	ML	NR
09-065	DT14	MF	Jc	Elateridae_sp1	Elateridae	Co	APSL	1	ML	NR
09-065	DT13	MF	Jc	Elateridae_sp1	Elateridae	Co	APSL	1	ML	NR
09-101	DT12	MF	Jc	Phyllophaga_sp.1	Scarabaeidae	Co	APSL	1	ML	NR
09-101	DT12	MF	Jc	Phyllophaga_sp.1	Scarabaeidae	Co	APSL	1	ML	NR
09-101	DT12	MF	Jc	Phyllophaga_sp.1	Scarabaeidae	Co	APSL	1	ML	NR
09-101	DT12	MF	Jc	Phyllophaga_sp.1	Scarabaeidae	Co	APSL	1	ML	NR
09-101	DT12	MF	Jc	Phyllophaga_sp.1	Scarabaeidae	Co	APSL	1	ML	NR
09-101	DT13	MF	Jc	Phyllophaga_sp.1	Scarabaeidae	Co	APSL	1	ML	NR
09-101	DT14	MF	Jc	Phyllophaga_sp.1	Scarabaeidae	Co	APSL	1	ML	NR
09-101	DT14	MF	Jc	Phyllophaga_sp.1	Scarabaeidae	Co	APSL	1	ML	NR
09-152	DT12	MF	Jc	Alticinae_sp2	Chrysomelidae	Co	APSL	1	ML	NR
09-152	DT12	MF	Jc	Alticinae_sp2	Chrysomelidae	Co	APSL	1	ML	NR
09-152	DT12	MF	Jc	Alticinae_sp2	Chrysomelidae	Co	APSL	1	ML	NR
09-152	DT14	MF	Jc	Alticinae_sp2	Chrysomelidae	Co	APSL	1	ML	NR
09-154	DT81	MF	Jc	Atta_sp1	Formicidae	Hy	APSL	1	ML	R
09-154	DT81	MF	Jc	Atta_sp1	Formicidae	Hy	APSL	1	ML	R
09-154	DT12	MF	Jc	Atta_sp1	Formicidae	Hy	APSL	1	ML	NR
09-154	DT14	MF	Jc	Atta_sp1	Formicidae	Hy	APSL	1	ML	NR
09-154	DT14	MF	Jc	Atta_sp1	Formicidae	Hy	APSL	1	ML	NR
09-195	DT14	MF	Jc	Alticinae_sp2	Chrysomelidae	Co	APSL	1	ML	NR
09-195	DT14	MF	Jc	Alticinae_sp2	Chrysomelidae	Co	APSL	1	ML	NR
09-195	DT26	MF	Jc	Alticinae_sp2	Chrysomelidae	Co	APSL	1	ML	R
09-231	DT12	MF	Jc	Tettigoniidae_sp3	Tettigoniidae	Or	APSL	1	ML	NR
09-231	DT12	MF	Jc	Tettigoniidae_sp3	Tettigoniidae	Or	APSL	1	ML	NR
09-231	DT13	MF	Jc	Tettigoniidae_sp3	Tettigoniidae	Or	APSL	1	ML	NR
09-231	DT14	MF	Jc	Tettigoniidae_sp3	Tettigoniidae	Or	APSL	1	ML	NR
09-232	DT12	MF	Jc	Tettigoniidae_sp3	Tettigoniidae	Or	APSL	1	ML	NR
09-232	DT12	MF	Jc	Tettigoniidae_sp3	Tettigoniidae	Or	APSL	1	ML	NR
09-232	DT12	MF	Jc	Tettigoniidae_sp3	Tettigoniidae	Or	APSL	1	ML	NR
09-232	DT12	MF	Jc	Tettigoniidae_sp3	Tettigoniidae	Or	APSL	1	ML	NR
09-232	DT12	MF	Jc	Tettigoniidae_sp3	Tettigoniidae	Or	APSL	1	ML	NR
09-232	DT12	MF	Jc	Tettigoniidae_sp3	Tettigoniidae	Or	APSL	1	ML	NR
09-232	DT13	MF	Jc	Tettigoniidae_sp3	Tettigoniidae	Or	APSL	1	ML	NR
09-232	DT13	MF	Jc	Tettigoniidae_sp3	Tettigoniidae	Or	APSL	1	ML	NR
09-005	DT14	MF	Mb	Cryptocephalinae_sp20	Chrysomelidae	Co	APSL	1	ML	NR
09-006	NDT19	MF	Mb	Eumolpinae_sp1	Chrysomelidae	Co	APSL	0	ML	R
09-007	DT12	MF	Mb	Exostalmus_jekelianus	Curculionidae	Co	APSL	1	ML	NR
09-014	DT12	MF	Mb	Acrididae_sp10	Acrididae	Or	APSL	1	ML	NR
09-098	DT12	MF	Mb	Proscopidae_sp1	Proscopidae	Or	APSL	1	ML	NR
09-098	DT14	MF	Mb	Proscopidae_sp1	Proscopidae	Or	APSL	1	ML	NR
09-100	DT12	MF	Mb	Tettigoniidae_sp4	Tettigoniidae	Or	APSL	1	ML	NR
09-207	DT12	MF	Mb	Tettigoniidae_sp1	Tettigoniidae	Or	APSL	1	ML	NR
09-207	DT12	MF	Mb	Tettigoniidae_sp1	Tettigoniidae	Or	APSL	1	ML	NR
09-229	DT12	MF	Mb	Acrididae_sp10	Acrididae	Or	APSL	1	ML	NR
09-229	DT12	MF	Mb	Acrididae_sp10	Acrididae	Or	APSL	1	ML	NR
09-229	DT12	MF	Mb	Acrididae_sp10	Acrididae	Or	APSL	1	ML	NR
09-229	DT12	MF	Mb	Acrididae_sp10	Acrididae	Or	APSL	1	ML	NR
09-050	DT12	MF	Ml	Tettigoniidae_sp3	Tettigoniidae	Or	APSL	1	ML	NR
09-050	DT12	MF	Ml	Tettigoniidae_sp3	Tettigoniidae	Or	APSL	1	ML	NR
09-050	DT12	MF	Ml	Tettigoniidae_sp3	Tettigoniidae	Or	APSL	1	ML	NR
09-050	DT12	MF	Ml	Tettigoniidae_sp3	Tettigoniidae	Or	APSL	1	ML	NR
09-050	DT13	MF	Ml	Tettigoniidae_sp3	Tettigoniidae	Or	APSL	1	ML	NR
09-052	DT13	MF	Ml	Proscopidae_sp1	Proscopidae	Or	APSL	1	ML	NR
09-053	DT12	MF	Ml	Steirarrhinus_sp1	Curculionidae	Co	APSL	1	ML	NR
09-053	DT12	MF	Ml	Steirarrhinus_sp1	Curculionidae	Co	APSL	1	ML	NR
09-053	DT12	MF	Ml	Steirarrhinus_sp1	Curculionidae	Co	APSL	1	ML	NR
09-053	DT12	MF	Ml	Steirarrhinus_sp1	Curculionidae	Co	APSL	1	ML	NR
09-176	DT12	MF	Ml	Cossidae_sp1	Cossidae	Le	APSL	1	ML	NR
09-176	DT12	MF	Ml	Cossidae_sp1	Cossidae	Le	APSL	1	ML	NR
09-176	DT13	MF	Ml	Cossidae_sp1	Cossidae	Le	APSL	1	ML	NR
09-176	DT14	MF	Ml	Cossidae_sp1	Cossidae	Le	APSL	1	ML	NR
09-176	DT14	MF	Ml	Cossidae_sp1	Cossidae	Le	APSL	1	ML	NR
09-176	DT14	MF	Ml	Cossidae_sp1	Cossidae	Le	APSL	1	ML	NR
09-176	DT15	MF	Ml	Cossidae_sp1	Cossidae	Le	APSL	1	ML	NR
09-176	DT26	MF	Ml	Cossidae_sp1	Cossidae	Le	APSL	1	ML	R
09-226	DT12	MF	Ml	Noctuideae_sp1	Noctuidae	Le	APSL	1	MN	NR
09-028	DT12	MF	Tg	Camarotus_sp1	Curculionidae	Co	APSL	0	ML	NR
09-031	DT12	MF	Tg	Proscopidae_sp1	Proscopidae	Or	APSL	1	ML	NR
09-033	DT12	MF	Tg	Phyllophaga_sp..	Scarabaeidae	Co	APSL	1	ML	NR
09-033	DT12	MF	Tg	Phyllophaga_sp..	Scarabaeidae	Co	APSL	1	ML	NR
09-033	DT12	MF	Tg	Phyllophaga_sp..	Scarabaeidae	Co	APSL	1	ML	NR
09-033	DT12	MF	Tg	Phyllophaga_sp..	Scarabaeidae	Co	APSL	1	ML	NR
09-033	DT14	MF	Tg	Phyllophaga_sp..	Scarabaeidae	Co	APSL	1	ML	NR
09-033	DT14	MF	Tg	Phyllophaga_sp..	Scarabaeidae	Co	APSL	1	ML	NR
09-033	DT15	MF	Tg	Phyllophaga_sp..	Scarabaeidae	Co	APSL	1	ML	NR
09-034	DT14	MF	Tg	Tettigoniidae_sp1	Tettigoniidae	Or	APSL	1	ML	NR
09-034	DT12	MF	Tg	Tettigoniidae_sp1	Tettigoniidae	Or	APSL	1	ML	NR
09-036	DT12	MF	Tg	Phyllophaga_sp.1	Scarabaeidae	Co	APSL	1	ML	NR
09-036	DT12	MF	Tg	Phyllophaga_sp.1	Scarabaeidae	Co	APSL	1	ML	NR
09-036	DT12	MF	Tg	Phyllophaga_sp.1	Scarabaeidae	Co	APSL	1	ML	NR
09-036	DT12	MF	Tg	Phyllophaga_sp.1	Scarabaeidae	Co	APSL	1	ML	NR
09-036	DT14	MF	Tg	Phyllophaga_sp.1	Scarabaeidae	Co	APSL	1	ML	NR
09-036	DT14	MF	Tg	Phyllophaga_sp.1	Scarabaeidae	Co	APSL	1	ML	NR
09-039	DT12	MF	Tg	Rutelinae_sp1	Scarabaeidae	Co	APSL	1	ML	NR
09-040	DT12	MF	Tg	Rutelinae_sp3	Scarabaeidae	Co	APSL	1	ML	NR
09-090	DT12	MF	Tg	Steirarrhinus_sp1	Curculionidae	Co	APSL	1	ML	NR
09-090	DT12	MF	Tg	Steirarrhinus_sp1	Curculionidae	Co	APSL	1	ML	NR
09-090	DT12	MF	Tg	Steirarrhinus_sp1	Curculionidae	Co	APSL	1	ML	NR
09-092	DT12	MF	Tg	Steirarrhinus_sp1	Curculionidae	Co	APSL	1	ML	NR
09-138	DT12	MF	Tg	Steirarrhinus_sp1	Curculionidae	Co	APSL	1	ML	NR
09-138	DT14	MF	Tg	Steirarrhinus_sp1	Curculionidae	Co	APSL	1	ML	NR
09-138	DT14	MF	Tg	Steirarrhinus_sp1	Curculionidae	Co	APSL	1	ML	NR
09-139	DT12	MF	Tg	Phyllophaga_sp.1	Scarabaeidae	Co	APSL	1	ML	NR
09-139	DT12	MF	Tg	Phyllophaga_sp.1	Scarabaeidae	Co	APSL	1	ML	NR
09-139	DT14	MF	Tg	Phyllophaga_sp.1	Scarabaeidae	Co	APSL	1	ML	NR
09-143	DT12	MF	Tg	Phyllophaga_sp.3	Scarabaeidae	Co	APSL	1	ML	NR
09-143	DT12	MF	Tg	Phyllophaga_sp.3	Scarabaeidae	Co	APSL	1	ML	NR
09-143	DT12	MF	Tg	Phyllophaga_sp.3	Scarabaeidae	Co	APSL	1	ML	NR
09-143	DT15	MF	Tg	Phyllophaga_sp.3	Scarabaeidae	Co	APSL	1	ML	NR
09-143	DT14	MF	Tg	Phyllophaga_sp.3	Scarabaeidae	Co	APSL	1	ML	NR
09-143	DT14	MF	Tg	Phyllophaga_sp.3	Scarabaeidae	Co	APSL	1	ML	NR
09-144	DT12	MF	Tg	Phyllophaga_sp.1	Scarabaeidae	Co	APSL	1	ML	NR
09-144	DT12	MF	Tg	Phyllophaga_sp.1	Scarabaeidae	Co	APSL	1	ML	NR
09-144	DT12	MF	Tg	Phyllophaga_sp.1	Scarabaeidae	Co	APSL	1	ML	NR
09-144	DT12	MF	Tg	Phyllophaga_sp.1	Scarabaeidae	Co	APSL	1	ML	NR
09-144	DT12	MF	Tg	Phyllophaga_sp.1	Scarabaeidae	Co	APSL	1	ML	NR
09-144	DT13	MF	Tg	Phyllophaga_sp.1	Scarabaeidae	Co	APSL	1	ML	NR
09-144	DT14	MF	Tg	Phyllophaga_sp.1	Scarabaeidae	Co	APSL	1	ML	NR
09-145	DT13	MF	Tg	Exostalmus_jekelianus	Curculionidae	Co	APSL	1	ML	NR
09-145	DT12	MF	Tg	Exostalmus_jekelianus	Curculionidae	Co	APSL	1	ML	NR
09-147	DT14	MF	Tg	Rutelinae_sp1	Scarabaeidae	Co	APSL	1	ML	NR
09-197	DT12	MF	Tg	Phyllophaga_sp.2	Scarabaeidae	Co	APSL	1	ML	NR
09-197	DT12	MF	Tg	Phyllophaga_sp.2	Scarabaeidae	Co	APSL	1	ML	NR
09-197	DT12	MF	Tg	Phyllophaga_sp.2	Scarabaeidae	Co	APSL	1	ML	NR
09-197	DT26	MF	Tg	Phyllophaga_sp.2	Scarabaeidae	Co	APSL	1	ML	R
09-198	DT12	MF	Tg	Exostalmus_jekelianus	Curculionidae	Co	APSL	1	ML	NR
09-198	DT12	MF	Tg	Exostalmus_jekelianus	Curculionidae	Co	APSL	1	ML	NR
09-199	DT12	MF	Tg	Rutelinae_sp2	Scarabaeidae	Co	APSL	1	ML	NR
09-199	DT12	MF	Tg	Rutelinae_sp2	Scarabaeidae	Co	APSL	1	ML	NR
09-200	DT12	MF	Tg	Eumolpinae_sp60	Chrysomelidae	Co	APSL	1	ML	NR
09-200	DT14	MF	Tg	Eumolpinae_sp60	Chrysomelidae	Co	APSL	1	ML	NR
09-213	DT12	MF	Tg	Phyllophaga_sp.2	Scarabaeidae	Co	APSL	1	ML	NR
09-213	DT12	MF	Tg	Phyllophaga_sp.2	Scarabaeidae	Co	APSL	1	ML	NR
09-213	DT12	MF	Tg	Phyllophaga_sp.2	Scarabaeidae	Co	APSL	1	ML	NR
09-105	DT12	MF	Ta	Cryptocephalinae_sp1	Chrysomelidae	Co	APSL	1	ML	NR
09-105	DT12	MF	Ta	Cryptocephalinae_sp1	Chrysomelidae	Co	APSL	1	ML	NR
09-106	DT12	MF	Ta	Steirarrhinus_sp1	Curculionidae	Co	APSL	1	ML	NR
09-107	DT12	MF	Ta	Steirarrhinus_sp1	Curculionidae	Co	APSL	1	ML	NR
09-108	DT12	MF	Ta	Steirarrhinus_sp1	Curculionidae	Co	APSL	1	ML	NR
09-108	DT14	MF	Ta	Steirarrhinus_sp1	Curculionidae	Co	APSL	1	ML	NR
09-112	DT14	MF	Ta	Exostalmus_jekelianus	Curculionidae	Co	APSL	1	ML	NR
09-112	DT12	MF	Ta	Exostalmus_jekelianus	Curculionidae	Co	APSL	1	ML	NR
09-112	DT12	MF	Ta	Exostalmus_jekelianus	Curculionidae	Co	APSL	1	ML	NR
09-112	DT12	MF	Ta	Exostalmus_jekelianus	Curculionidae	Co	APSL	1	ML	NR
09-116	DT12	MF	Ta	Phyllophaga_sp.2	Scarabaeidae	Co	APSL	1	ML	NR
09-116	DT12	MF	Ta	Phyllophaga_sp.2	Scarabaeidae	Co	APSL	1	ML	NR
09-116	DT12	MF	Ta	Phyllophaga_sp.2	Scarabaeidae	Co	APSL	1	ML	NR
09-116	DT12	MF	Ta	Phyllophaga_sp.2	Scarabaeidae	Co	APSL	1	ML	NR
09-116	DT12	MF	Ta	Phyllophaga_sp.2	Scarabaeidae	Co	APSL	1	ML	NR
09-116	DT13	MF	Ta	Phyllophaga_sp.2	Scarabaeidae	Co	APSL	1	ML	NR
09-116	DT14	MF	Ta	Phyllophaga_sp.2	Scarabaeidae	Co	APSL	1	ML	NR
09-116	DT14	MF	Ta	Phyllophaga_sp.2	Scarabaeidae	Co	APSL	1	ML	NR
09-116	DT14	MF	Ta	Phyllophaga_sp.2	Scarabaeidae	Co	APSL	1	ML	NR
09-116	DT15	MF	Ta	Phyllophaga_sp.2	Scarabaeidae	Co	APSL	1	ML	NR
09-117	DT12	MF	Ta	Phyllophaga_sp.2	Scarabaeidae	Co	APSL	1	ML	NR
09-117	DT12	MF	Ta	Phyllophaga_sp.2	Scarabaeidae	Co	APSL	1	ML	NR
09-117	DT13	MF	Ta	Phyllophaga_sp.2	Scarabaeidae	Co	APSL	1	ML	NR
09-177	DT12	MF	Ta	Gryllidae_G	Gryllidae	Or	APSL	1	ML	NR
09-177	DT12	MF	Ta	Gryllidae_G	Gryllidae	Or	APSL	1	ML	NR
09-177	DT13	MF	Ta	Gryllidae_G	Gryllidae	Or	APSL	1	ML	NR
09-177	DT14	MF	Ta	Gryllidae_G	Gryllidae	Or	APSL	1	ML	NR
09-177	DT15	MF	Ta	Gryllidae_G	Gryllidae	Or	APSL	1	ML	NR
09-180	DT14	MF	Ta	Eumolpinae_sp2	Chrysomelidae	Co	APSL	1	ML	NR
09-041	DT12	MF	Vf	Buprestidae_sp1	Buprestidae	Co	APSL	1	ML	NR
09-041	DT12	MF	Vf	Buprestidae_sp1	Buprestidae	Co	APSL	1	ML	NR
09-041	DT14	MF	Vf	Buprestidae_sp1	Buprestidae	Co	APSL	1	ML	NR
09-041	DT13	MF	Vf	Buprestidae_sp1	Buprestidae	Co	APSL	1	ML	NR
09-042	DT14	MF	Vf	Cryptocephalinae_sp2	Chrysomelidae	Co	APSL	1	ML	NR
09-042	DT12	MF	Vf	Cryptocephalinae_sp2	Chrysomelidae	Co	APSL	1	ML	NR
09-044	DT12	MF	Vf	Cryptocephalinae_sp2	Chrysomelidae	Co	APSL	1	ML	NR
09-044	DT12	MF	Vf	Cryptocephalinae_sp2	Chrysomelidae	Co	APSL	1	ML	NR
09-044	DT12	MF	Vf	Cryptocephalinae_sp2	Chrysomelidae	Co	APSL	1	ML	NR
09-044	DT12	MF	Vf	Cryptocephalinae_sp2	Chrysomelidae	Co	APSL	1	ML	NR
09-045	DT12	MF	Vf	Mordelidae_sp1	Mordelidae	Co	APSL	1	ML	NR
09-047	DT14	MF	Vf	Exostalmus_jekelianus	Curculionidae	Co	APSL	1	ML	NR
09-122	DT12	MF	Vf	Tettigoniidae_sp5	Tettigoniidae	Or	APSL	1	ML	NR
09-122	DT12	MF	Vf	Tettigoniidae_sp5	Tettigoniidae	Or	APSL	1	ML	NR
09-122	DT12	MF	Vf	Tettigoniidae_sp5	Tettigoniidae	Or	APSL	1	ML	NR
09-122	DT26	MF	Vf	Tettigoniidae_sp5	Tettigoniidae	Or	APSL	1	ML	R
09-126	DT12	MF	Vf	Cryptocephalinae_sp1	Chrysomelidae	Co	APSL	1	ML	NR
09-126	DT12	MF	Vf	Cryptocephalinae_sp1	Chrysomelidae	Co	APSL	1	ML	NR
09-126	DT12	MF	Vf	Cryptocephalinae_sp1	Chrysomelidae	Co	APSL	1	ML	NR
09-126	DT12	MF	Vf	Cryptocephalinae_sp1	Chrysomelidae	Co	APSL	1	ML	NR
09-126	DT12	MF	Vf	Cryptocephalinae_sp1	Chrysomelidae	Co	APSL	1	ML	NR
09-127	DT12	MF	Vf	Acrididae_sp3	Acrididae	Or	APSL	1	MN	NR
09-127	DT12	MF	Vf	Acrididae_sp3	Acrididae	Or	APSL	1	MN	NR
09-127	DT12	MF	Vf	Acrididae_sp3	Acrididae	Or	APSL	1	MN	NR
09-131	DT12	MF	Vf	Cryptocephalinae_sp1	Chrysomelidae	Co	APSL	1	ML	NR
09-133	DT12	MF	Vf	Chryptorrhinchus_sp.	Curculionidae	Co	APSL	1	ML	NR
09-133	DT12	MF	Vf	Chryptorrhinchus_sp.	Curculionidae	Co	APSL	1	ML	NR
08-400	DT21	SK	Bt	Charidotella_sexpunctata	Chrysomelidae	Co	PNM	1	ML	R
08-400	DT21	SK	Bt	Charidotella_sexpunctata	Chrysomelidae	Co	PNM	1	ML	R
08-469	DT21	SK	Bt	Charidotella_sexpunctata	Chrysomelidae	Co	PNM	1	ML	R
08-001	DT16	SK	Ce	Conotrachelus_sp2	Curculionidae	Co	PNM	1	MN	R
08-003	DT16	SK	Ce	Myrex_sp.	Curculionidae	Co	PNM	0	MN	R
08-534	DT17	SK	Ce	Myrmex_panamensis	Curculionidae	Co	PNM	0	MN	R
08-462	DT21	SK	Cp	Lama_sp.	Chrysomelidae	Co	PNM	1	ML	R
08-462	DT21	SK	Cp	Lama_sp.	Chrysomelidae	Co	PNM	1	ML	R
08-462	DT21	SK	Cp	Lama_sp.	Chrysomelidae	Co	PNM	1	ML	R
08-462	DT21	SK	Cp	Lama_sp.	Chrysomelidae	Co	PNM	1	ML	R
08-462	DT21	SK	Cp	Lama_sp.	Chrysomelidae	Co	PNM	1	ML	R
08-462	DT21	SK	Cp	Lama_sp.	Chrysomelidae	Co	PNM	1	ML	R
08-382	DT21	SK	Ca	Coptocyela_sp.	Chrysomelidae	Co	PNM	1	ML	R
08-382	DT21	SK	Ca	Coptocyela_sp.	Chrysomelidae	Co	PNM	1	ML	R
08-382	DT21	SK	Ca	Coptocyela_sp.	Chrysomelidae	Co	PNM	1	ML	R
08-382	DT21	SK	Ca	Coptocyela_sp.	Chrysomelidae	Co	PNM	1	ML	R
08-383	DT21	SK	Ca	Coptocyela_sp.	Chrysomelidae	Co	PNM	1	ML	R
08-383	DT21	SK	Ca	Coptocyela_sp.	Chrysomelidae	Co	PNM	1	ML	R
08-383	DT21	SK	Ca	Coptocyela_sp.	Chrysomelidae	Co	PNM	1	ML	R
08-470	DT21	SK	Sm	Typohorus_sp.	Chrysomelidae	Co	PNM	1	ML	R
08-470	DT21	SK	Sm	Typohorus_sp.	Chrysomelidae	Co	PNM	1	ML	R
08-470	DT21	SK	Sm	Typohorus_sp.	Chrysomelidae	Co	PNM	1	ML	R
08-561	DT16	SK	Vt	Tettigoniidae_M	Tettigoniidae	Or	PNM	1	MN	R
08-561	DT16	SK	Vt	Tettigoniidae_M	Tettigoniidae	Or	PNM	1	MN	R
08-577	DT21	SK	Vt	Compsus_sp..	Curculionidae	Co	PNM	1	ML	R
08-577	DT22	SK	Vt	Compsus_sp..	Curculionidae	Co	PNM	1	ML	R
08-577	DT23	SK	Vt	Compsus_sp..	Curculionidae	Co	PNM	1	ML	R
08-577	DT24	SK	Vt	Compsus_sp..	Curculionidae	Co	PNM	1	ML	R
08-577	DT25	SK	Vt	Compsus_sp..	Curculionidae	Co	PNM	1	ML	R
09-044	DT22	SK	Vf	Cryptocephalinae_sp2	Chrysomelidae	Co	APSL	1	ML	R
09-047	DT20	SK	Vf	Exostalmus_jekelianus	Curculionidae	Co	APSL	1	ML	R
09-131	DT22	SK	Vf	Cryptocephalinae_sp1	Chrysomelidae	Co	APSL	0	ML	R
09-131	DT22	SK	Vf	Cryptocephalinae_sp1	Chrysomelidae	Co	APSL	0	ML	R
08-024	NDT07	SF	Ae	Curculionidae_F	Curculionidae	Co	PNM	0	MN	R
08-036	NDT07	SF	Ae	Chrysomelidae_A	Chrysomelidae	Co	PNM	1	ML	R
08-036	NDT07	SF	Ae	Chrysomelidae_A	Chrysomelidae	Co	PNM	1	ML	R
08-046	NDT07	SF	Ae	Chrysomelidae_A	Chrysomelidae	Co	PNM	0	ML	R
08-405	DT29	SF	Ae	Cryptacephalus_sp.	Chrysomelidae	Co	PNM	1	MN	NR
08-405	DT29	SF	Ae	Cryptacephalus_sp.	Chrysomelidae	Co	PNM	1	MN	NR
08-405	DT29	SF	Ae	Cryptacephalus_sp.	Chrysomelidae	Co	PNM	1	MN	NR
08-405	DT29	SF	Ae	Cryptacephalus_sp.	Chrysomelidae	Co	PNM	1	MN	NR
08-405	DT29	SF	Ae	Cryptacephalus_sp.	Chrysomelidae	Co	PNM	1	MN	NR
08-405	DT29	SF	Ae	Cryptacephalus_sp.	Chrysomelidae	Co	PNM	1	MN	NR
08-416	DT30	SF	Ae	Fustylus_sexguttatus	Curculionidae	Co	PNM	1	MN	NR
08-416	DT30	SF	Ae	Fustylus_sexguttatus	Curculionidae	Co	PNM	1	MN	NR
08-416	DT30	SF	Ae	Fustylus_sexguttatus	Curculionidae	Co	PNM	1	MN	NR
08-416	DT30	SF	Ae	Fustylus_sexguttatus	Curculionidae	Co	PNM	1	MN	NR
08-486	DT29	SF	Ae	Compsus_sp..	Curculionidae	Co	PNM	1	ML	NR
08-486	DT29	SF	Ae	Compsus_sp..	Curculionidae	Co	PNM	1	ML	NR
08-486	DT29	SF	Ae	Compsus_sp..	Curculionidae	Co	PNM	1	ML	NR
08-525	DT30	SF	Ae	Compsus_sp..	Curculionidae	Co	PNM	1	ML	NR
08-525	DT30	SF	Ae	Compsus_sp..	Curculionidae	Co	PNM	1	ML	NR
08-525	DT30	SF	Ae	Compsus_sp..	Curculionidae	Co	PNM	1	ML	NR
08-525	DT30	SF	Ae	Compsus_sp..	Curculionidae	Co	PNM	1	ML	NR
08-525	DT30	SF	Ae	Compsus_sp..	Curculionidae	Co	PNM	1	ML	NR
08-525	DT30	SF	Ae	Compsus_sp..	Curculionidae	Co	PNM	1	ML	NR
08-525	DT30	SF	Ae	Compsus_sp..	Curculionidae	Co	PNM	1	ML	NR
08-525	DT30	SF	Ae	Compsus_sp..	Curculionidae	Co	PNM	1	ML	NR
08-525	DT30	SF	Ae	Compsus_sp..	Curculionidae	Co	PNM	1	ML	NR
08-525	DT30	SF	Ae	Compsus_sp..	Curculionidae	Co	PNM	1	ML	NR
08-525	DT30	SF	Ae	Compsus_sp..	Curculionidae	Co	PNM	1	ML	NR
08-394	DT31	SF	Ag	Colaspis_sp.	Chrysomelidae	Co	PNM	1	ML	NR
08-394	DT31	SF	Ag	Colaspis_sp.	Chrysomelidae	Co	PNM	1	ML	NR
08-394	DT31	SF	Ag	Colaspis_sp.	Chrysomelidae	Co	PNM	1	ML	NR
08-112	NDT07	SF	Bt	Chrysomelidae_E	Chrysomelidae	Co	PNM	0	MN	R
08-401	DT29	SF	Bt	Curculionidae_C	Curculionidae	Co	PNM	1	MN	NR
08-418	NDT08	SF	Bt	Chersinellina_heteropunctata	Chrysomelidae	Co	PNM	1	MN	R
08-420	DT29	SF	Bt	Typohorus_sp.	Chrysomelidae	Co	PNM	1	ML	NR
08-581	DT29	SF	Bt	Typohorus_sp.	Chrysomelidae	Co	PNM	1	ML	NR
08-581	DT29	SF	Bt	Typohorus_sp.	Chrysomelidae	Co	PNM	1	ML	NR
08-581	DT29	SF	Bt	Typohorus_sp.	Chrysomelidae	Co	PNM	1	ML	NR
08-581	DT29	SF	Bt	Typohorus_sp.	Chrysomelidae	Co	PNM	1	ML	NR
08-581	DT29	SF	Bt	Typohorus_sp.	Chrysomelidae	Co	PNM	1	ML	NR
08-113	DT31	SF	Cp	Conoderinae_sp.	Curculionidae	Co	PNM	1	MN	NR
08-645	DT29	SF	Cp	Chrysomelidae_A	Chrysomelidae	Co	PNM	1	ML	NR
08-645	DT29	SF	Cp	Chrysomelidae_A	Chrysomelidae	Co	PNM	1	ML	NR
08-645	DT29	SF	Cp	Chrysomelidae_A	Chrysomelidae	Co	PNM	1	ML	NR
08-645	DT29	SF	Cp	Chrysomelidae_A	Chrysomelidae	Co	PNM	1	ML	NR
08-645	DT29	SF	Cp	Chrysomelidae_A	Chrysomelidae	Co	PNM	1	ML	NR
08-645	DT29	SF	Cp	Chrysomelidae_A	Chrysomelidae	Co	PNM	1	ML	NR
08-645	DT29	SF	Cp	Chrysomelidae_A	Chrysomelidae	Co	PNM	1	ML	NR
08-645	DT29	SF	Cp	Chrysomelidae_A	Chrysomelidae	Co	PNM	1	ML	NR
08-645	DT29	SF	Cp	Chrysomelidae_A	Chrysomelidae	Co	PNM	1	ML	NR
08-645	DT29	SF	Cp	Chrysomelidae_A	Chrysomelidae	Co	PNM	1	ML	NR
08-645	DT29	SF	Cp	Chrysomelidae_A	Chrysomelidae	Co	PNM	1	ML	NR
08-645	DT29	SF	Cp	Chrysomelidae_A	Chrysomelidae	Co	PNM	1	ML	NR
08-645	DT29	SF	Cp	Chrysomelidae_A	Chrysomelidae	Co	PNM	1	ML	NR
08-645	DT29	SF	Cp	Chrysomelidae_A	Chrysomelidae	Co	PNM	1	ML	NR
08-645	DT29	SF	Cp	Chrysomelidae_A	Chrysomelidae	Co	PNM	1	ML	NR
08-645	DT29	SF	Cp	Chrysomelidae_A	Chrysomelidae	Co	PNM	1	ML	NR
08-095	DT31	SF	Ec	Ulocarus_sp.	Curculionidae	Co	PNM	1	MN	NR
08-098	DT31	SF	Ec	Ulocarus_sp.	Curculionidae	Co	PNM	1	MN	NR
08-099	DT29	SF	Ec	Apion_sp.	Curculionidae	Co	PNM	1	MN	NR
08-600	DT31	SF	Ec	Chrysomelidae_J	Chrysomelidae	Co	PNM	1	ML	NR
08-603	DT31	SF	Ec	Chrysomelidae_H	Chrysomelidae	Co	PNM	1	MN	NR
08-604	DT31	SF	Ec	Chrysomelidae_G	Chrysomelidae	Co	PNM	1	ML	NR
08-606	DT31	SF	Ec	Nitidulidae_A	Nitidulidae	Co	PNM	1	ML	NR
08-061	DT30	SF	Fi	Hilipinus_latipennis	Curculionidae	Co	PNM	1	ML	NR
08-061	DT30	SF	Fi	Hilipinus_latipennis	Curculionidae	Co	PNM	1	ML	NR
08-061	DT30	SF	Fi	Hilipinus_latipennis	Curculionidae	Co	PNM	1	ML	NR
08-061	DT30	SF	Fi	Hilipinus_latipennis	Curculionidae	Co	PNM	1	ML	NR
08-061	DT30	SF	Fi	Hilipinus_latipennis	Curculionidae	Co	PNM	1	ML	NR
08-061	DT30	SF	Fi	Hilipinus_latipennis	Curculionidae	Co	PNM	1	ML	NR
08-061	DT30	SF	Fi	Hilipinus_latipennis	Curculionidae	Co	PNM	1	ML	NR
08-061	DT30	SF	Fi	Hilipinus_latipennis	Curculionidae	Co	PNM	1	ML	NR
08-061	DT30	SF	Fi	Hilipinus_latipennis	Curculionidae	Co	PNM	1	ML	NR
08-061	DT30	SF	Fi	Hilipinus_latipennis	Curculionidae	Co	PNM	1	ML	NR
08-061	DT30	SF	Fi	Hilipinus_latipennis	Curculionidae	Co	PNM	1	ML	NR
08-061	DT30	SF	Fi	Hilipinus_latipennis	Curculionidae	Co	PNM	1	ML	NR
08-061	DT30	SF	Fi	Hilipinus_latipennis	Curculionidae	Co	PNM	1	ML	NR
08-061	DT30	SF	Fi	Hilipinus_latipennis	Curculionidae	Co	PNM	1	ML	NR
08-061	DT30	SF	Fi	Hilipinus_latipennis	Curculionidae	Co	PNM	1	ML	NR
08-067	DT29	SF	Fi	Hylaeogena_sp.	Buprestidae	Co	PNM	1	MN	NR
08-067	DT29	SF	Fi	Hylaeogena_sp.	Buprestidae	Co	PNM	1	MN	NR
08-084	DT31	SF	Fi	Curculionidae_G	Curculionidae	Co	PNM	1	MN	NR
08-249	DT29	SF	Ls	Caryobruchus_sp.	Brochidae	Co	PNM	0	MN	NR
08-249	DT29	SF	Ls	Caryobruchus_sp.	Brochidae	Co	PNM	0	MN	NR
08-249	DT29	SF	Ls	Caryobruchus_sp.	Brochidae	Co	PNM	0	MN	NR
08-249	DT29	SF	Ls	Caryobruchus_sp.	Brochidae	Co	PNM	0	MN	NR
08-249	DT29	SF	Ls	Caryobruchus_sp.	Brochidae	Co	PNM	0	MN	NR
08-249	DT29	SF	Ls	Caryobruchus_sp.	Brochidae	Co	PNM	0	MN	NR
08-249	DT29	SF	Ls	Caryobruchus_sp.	Brochidae	Co	PNM	0	MN	NR
08-290	NDT15	SF	Ls	Curculionidae_E	Curculionidae	Co	PNM	1	MN	R
08-355	NDT07	SF	Ls	Allocolaspis_sp.	Chrysomelidae	Co	PNM	0	ML	R
08-372	DT29	SF	Ls	Chrysomelidae_C	Chrysomelidae	Co	PNM	1	ML	NR
08-372	DT29	SF	Ls	Chrysomelidae_C	Chrysomelidae	Co	PNM	1	ML	NR
08-372	DT29	SF	Ls	Chrysomelidae_C	Chrysomelidae	Co	PNM	1	ML	NR
08-372	DT29	SF	Ls	Chrysomelidae_C	Chrysomelidae	Co	PNM	1	ML	NR
08-664	DT29	SF	Ls	Camarotus_sp.	Curculionidae	Co	PNM	1	ML	NR
08-664	DT29	SF	Ls	Camarotus_sp.	Curculionidae	Co	PNM	1	ML	NR
08-664	DT29	SF	Ls	Camarotus_sp.	Curculionidae	Co	PNM	1	ML	NR
08-664	DT29	SF	Ls	Camarotus_sp.	Curculionidae	Co	PNM	1	ML	NR
08-664	DT29	SF	Ls	Camarotus_sp.	Curculionidae	Co	PNM	1	ML	NR
08-664	DT29	SF	Ls	Camarotus_sp.	Curculionidae	Co	PNM	1	ML	NR
08-664	DT29	SF	Ls	Camarotus_sp.	Curculionidae	Co	PNM	1	ML	NR
08-664	DT29	SF	Ls	Camarotus_sp.	Curculionidae	Co	PNM	1	ML	NR
08-664	DT29	SF	Ls	Camarotus_sp.	Curculionidae	Co	PNM	1	ML	NR
08-664	DT29	SF	Ls	Camarotus_sp.	Curculionidae	Co	PNM	1	ML	NR
08-664	DT29	SF	Ls	Camarotus_sp.	Curculionidae	Co	PNM	1	ML	NR
08-664	DT29	SF	Ls	Camarotus_sp.	Curculionidae	Co	PNM	1	ML	NR
08-664	DT29	SF	Ls	Camarotus_sp.	Curculionidae	Co	PNM	1	ML	NR
08-664	DT29	SF	Ls	Camarotus_sp.	Curculionidae	Co	PNM	1	ML	NR
08-671	DT31	SF	Ls	Curculionidae_A	Curculionidae	Co	PNM	1	ML	NR
08-672	DT103	SF	Ls	Chrysomelidae_B	Chrysomelidae	Co	PNM	1	ML	R
08-672	DT103	SF	Ls	Chrysomelidae_B	Chrysomelidae	Co	PNM	1	ML	R
08-672	DT103	SF	Ls	Chrysomelidae_B	Chrysomelidae	Co	PNM	1	ML	R
08-672	DT103	SF	Ls	Chrysomelidae_B	Chrysomelidae	Co	PNM	1	ML	R
08-672	DT103	SF	Ls	Chrysomelidae_B	Chrysomelidae	Co	PNM	1	ML	R
08-672	DT31	SF	Ls	Chrysomelidae_B	Chrysomelidae	Co	PNM	1	ML	NR
08-672	DT31	SF	Ls	Chrysomelidae_B	Chrysomelidae	Co	PNM	1	ML	NR
08-672	DT31	SF	Ls	Chrysomelidae_B	Chrysomelidae	Co	PNM	1	ML	NR
08-672	DT31	SF	Ls	Chrysomelidae_B	Chrysomelidae	Co	PNM	1	ML	NR
08-672	DT31	SF	Ls	Chrysomelidae_B	Chrysomelidae	Co	PNM	1	ML	NR
08-672	DT31	SF	Ls	Chrysomelidae_B	Chrysomelidae	Co	PNM	1	ML	NR
08-130	DT29	SF	Ps	Cryptorhynchus_sp.	Curculionidae	Co	PNM	1	ML	NR
08-130	DT29	SF	Ps	Cryptorhynchus_sp.	Curculionidae	Co	PNM	1	ML	NR
08-130	DT29	SF	Ps	Cryptorhynchus_sp.	Curculionidae	Co	PNM	1	ML	NR
08-134	NDT07	SF	Ps	Chalcophana_sp.	Chrysomelidae	Co	PNM	0	MN	R
08-134	NDT07	SF	Ps	Chalcophana_sp.	Chrysomelidae	Co	PNM	0	MN	R
08-336	DT31	SF	Ps	Camarotus_sp.	Curculionidae	Co	PNM	1	ML	NR
08-345	DT30	SF	Ps	Chrysomelidae_D	Chrysomelidae	Co	PNM	1	ML	NR
08-346	DT30	SF	Ps	Camarotus_sp.	Curculionidae	Co	PNM	1	ML	NR
08-145	NDT17	SF	Sm	Chrysomelidae_B	Chrysomelidae	Co	PNM	1	ML	R
08-150	NDT17	SF	Sm	Chrysomelidae_B	Chrysomelidae	Co	PNM	1	ML	R
08-440	NDT17	SF	Sm	Chrysomelidae_B	Chrysomelidae	Co	PNM	1	ML	R
08-440	NDT17	SF	Sm	Chrysomelidae_B	Chrysomelidae	Co	PNM	1	ML	R
09-015	DT29	SF	Bu	Rutelinae_sp1	Scarabaeidae	Co	APSL	1	ML	NR
09-093	NDT07	SF	Bu	Rhineilipus_sp1	Curculionidae	Co	APSL	0	MN	R
09-093	NDT07	SF	Bu	Rhineilipus_sp1	Curculionidae	Co	APSL	0	MN	R
09-023	NDT07	SF	Cl	Hilipus_sp20	Curculionidae	Co	APSL	0	MN	R
09-024	NDT07	SF	Cl	Heilipus_sp20	Curculionidae	Co	APSL	0	MN	R
09-185	DT30	SF	Cl	Eumolpinae_sp1	Chrysomelidae	Co	APSL	0	ML	NR
09-190	DT29	SF	Cl	Hylobius_sp.	Curculionidae	Co	APSL	1	ML	NR
09-190	NDT07	SF	Cl	Hylobius_sp.	Curculionidae	Co	APSL	0	ML	R
09-082	DT30	SF	Gd	Cryptocephalinae_sp1	Chrysomelidae	Co	APSL	1	ML	NR
09-083	DT29	SF	Gd	Chryptorrhinchus_sp1	Curculionidae	Co	APSL	1	MN	NR
09-084	DT29	SF	Gd	Conotrachelus_sp1	Curculionidae	Co	APSL	1	ML	NR
09-220	DT30	SF	Gd	Conotrachelus_sp1	Curculionidae	Co	APSL	1	ML	NR
09-059	DT31	SF	Jc	Steirarrhinus_sp1	Curculionidae	Co	APSL	0	ML	NR
09-059	DT31	SF	Jc	Steirarrhinus_sp1	Curculionidae	Co	APSL	0	ML	NR
09-152	DT30	SF	Jc	Alticinae_sp2	Chrysomelidae	Co	APSL	0	ML	NR
09-152	DT30	SF	Jc	Alticinae_sp2	Chrysomelidae	Co	APSL	0	ML	NR
09-152	DT30	SF	Jc	Alticinae_sp2	Chrysomelidae	Co	APSL	0	ML	NR
09-005	NDT07	SF	Mb	Cryptocephalinae_sp20	Chrysomelidae	Co	APSL	0	ML	R
09-013	NDT07	SF	Mb	Compsus_sp..	Curculionidae	Co	APSL	0	ML	R
09-136	DT29	SF	Mb	Nitidulidae_sp1	Nitidulidae	Co	APSL	0	MN	NR
09-136	DT29	SF	Mb	Nitidulidae_sp1	Nitidulidae	Co	APSL	0	MN	NR
09-208	DT29	SF	Mb	Alticinae_sp10	Chrysomelidae	Co	APSL	1	MN	NR
09-208	DT29	SF	Mb	Alticinae_sp10	Chrysomelidae	Co	APSL	1	MN	NR
09-208	DT29	SF	Mb	Alticinae_sp10	Chrysomelidae	Co	APSL	1	MN	NR
09-178	DT30	SF	Ml	Ulosomus_sp1	Brentidae	Co	APSL	1	MN	NR
09-178	DT30	SF	Ml	Ulosomus_sp1	Brentidae	Co	APSL	1	MN	NR
09-025	NDT07	SF	Tg	Heilipus_draco	Curculionidae	Co	APSL	0	MN	R
09-027	DT31	SF	Tg	Rutelinae_sp1	Scarabaeidae	Co	APSL	1	ML	NR
09-027	DT31	SF	Tg	Rutelinae_sp1	Scarabaeidae	Co	APSL	1	ML	NR
09-027	DT31	SF	Tg	Rutelinae_sp1	Scarabaeidae	Co	APSL	1	ML	NR
09-027	DT31	SF	Tg	Rutelinae_sp1	Scarabaeidae	Co	APSL	1	ML	NR
09-027	DT31	SF	Tg	Rutelinae_sp1	Scarabaeidae	Co	APSL	1	ML	NR
09-028	DT31	SF	Tg	Camarotus_sp1	Curculionidae	Co	APSL	0	ML	NR
09-030	DT31	SF	Tg	Camarotus_sp1	Curculionidae	Co	APSL	1	ML	NR
09-030	DT31	SF	Tg	Camarotus_sp1	Curculionidae	Co	APSL	1	ML	NR
09-030	DT31	SF	Tg	Camarotus_sp1	Curculionidae	Co	APSL	1	ML	NR
09-037	DT29	SF	Tg	Rutelinae_sp1	Scarabaeidae	Co	APSL	1	ML	NR
09-037	DT30	SF	Tg	Rutelinae_sp1	Scarabaeidae	Co	APSL	1	ML	NR
09-039	DT30	SF	Tg	Rutelinae_sp1	Scarabaeidae	Co	APSL	0	ML	NR
09-040	DT31	SF	Tg	Rutelinae_sp3	Scarabaeidae	Co	APSL	0	ML	NR
09-040	DT31	SF	Tg	Rutelinae_sp3	Scarabaeidae	Co	APSL	0	ML	NR
09-040	DT31	SF	Tg	Rutelinae_sp3	Scarabaeidae	Co	APSL	0	ML	NR
09-135	DT30	SF	Tg	Homeolabus_analis	Attelabidae	Co	APSL	0	MN	NR
09-135	DT30	SF	Tg	Homeolabus_analis	Attelabidae	Co	APSL	0	MN	NR
09-135	DT30	SF	Tg	Homeolabus_analis	Attelabidae	Co	APSL	0	MN	NR
09-135	DT30	SF	Tg	Homeolabus_analis	Attelabidae	Co	APSL	0	MN	NR
09-135	DT30	SF	Tg	Homeolabus_analis	Attelabidae	Co	APSL	0	MN	NR
09-141	DT31	SF	Tg	Camarotus_sp1	Curculionidae	Co	APSL	1	ML	NR
09-141	DT31	SF	Tg	Camarotus_sp1	Curculionidae	Co	APSL	1	ML	NR
09-141	DT31	SF	Tg	Camarotus_sp1	Curculionidae	Co	APSL	1	ML	NR
09-141	DT31	SF	Tg	Camarotus_sp1	Curculionidae	Co	APSL	1	ML	NR
09-141	DT31	SF	Tg	Camarotus_sp1	Curculionidae	Co	APSL	1	ML	NR
09-141	DT31	SF	Tg	Camarotus_sp1	Curculionidae	Co	APSL	1	ML	NR
09-142	DT31	SF	Tg	Camarotus_sp1	Curculionidae	Co	APSL	1	ML	NR
09-198	DT30	SF	Tg	Exostalmus_jekelianus	Curculionidae	Co	APSL	1	ML	NR
09-212	DT29	SF	Tg	Camarotus_sp1	Curculionidae	Co	APSL	1	ML	NR
09-043	DT30	SF	Vf	Apion_sp50	Apionidae	Co	APSL	1	MN	NR
09-044	DT30	SF	Vf	Cryptocephalinae_sp2	Chrysomelidae	Co	APSL	1	ML	NR
09-044	DT29	SF	Vf	Cryptocephalinae_sp2	Chrysomelidae	Co	APSL	1	ML	NR
09-122	DT30	SF	Vf	Tettigoniidae_sp5	Tettigoniidae	Or	APSL	1	ML	NR
09-122	DT30	SF	Vf	Tettigoniidae_sp5	Tettigoniidae	Or	APSL	1	ML	NR
09-122	DT103	SF	Vf	Tettigoniidae_sp5	Tettigoniidae	Or	APSL	1	ML	R
09-124	DT31	SF	Vf	Apion_sp1	Curculionidae	Co	APSL	1	MN	NR
09-124	DT31	SF	Vf	Apion_sp1	Curculionidae	Co	APSL	1	MN	NR
09-126	DT29	SF	Vf	Cryptocephalinae_sp1	Chrysomelidae	Co	APSL	1	ML	NR
09-126	DT29	SF	Vf	Cryptocephalinae_sp1	Chrysomelidae	Co	APSL	1	ML	NR
09-130	DT31	SF	Vf	Eumolpinae_sp1	Chrysomelidae	Co	APSL	1	ML	NR
09-133	DT30	SF	Vf	Chryptorrhinchus_sp.	Curculionidae	Co	APSL	1	ML	NR
09-194	DT31	SF	Vf	Cryptocephalinae_sp1	Chrysomelidae	Co	APSL	1	ML	NR

## Sheet: Average Fossil DT
Average numbers (and standard errors) of external DTs found on 500 randomly selected dicot leaves from each fossil site, subsampled 1000 times.
L4H: Luten’s 4H Hadrosaur, SG: Somebody’s Garden, DSt: Dean Street, BS: Battleship, PB: Pyramid Butte, MH: Mexican Hat, P-E: late Paleocene-early Eocene, P1: Skeleton Coast, P2: Lur’d Leaves, P3: Dead Platypus, P4: Daiye Spa, E1: Hubble Bubble, E2: South Fork of Elk Creek, E3: Cool Period, E4: Fifteenmile Creek, LH: Laguna del Hunco
Site	DT01	SE	DT02	SE	DT03	SE	DT04	SE	DT05	SE	DT06	SE	DT07	SE	DT08	SE	DT09	SE	DT10	SE	DT12	SE	DT13	SE	DT14	SE	DT15	SE	DT16	SE	DT17	SE	DT18	SE	DT19	SE	DT20	SE	DT21	SE	DT22	SE	DT23	SE	DT24	SE	DT25	SE	DT26
SG	214.088	0.00200549	80.9296	0.00161163	51.116	0.00135428	4.3024	0.000404741	9.4822	0.000613696	1.4602	0.000236939	2.9538	0.000334821	28.5392	0.0010293	0	0	0	0	39.3896	0.00117942	4.3322	0.000415168	10.9616	0.000647883	9.4206	0.000607932	9.493	0.000602773	0	0	0	0	0	0	3.6124	0.000377512	0	0	1.4704	0.000241679	0	0	4.3642	0.000413087	0	0	0
L4H	150.797	0.00198136	142.902	0.00191285	94.0258	0.00168333	8.1744	0.000566702	65.4576	0.00144586	0	0	32.5566	0.00111368	61.075	0.00145797	4.0674	0.000397495	0	0	28.546	0.00103098	8.127	0.000552956	16.3648	0.000792971	12.237	0.000695093	16.3308	0.000780093	0	0	0	0	8.137	0.000562018	12.2302	0.000686602	0	0	4.0826	0.000405275	4.0526	0.00040583	4.1226	0.000399558	0	0	0
BS	142.446	0.00191663	133.139	0.0018943	27.2946	0.00100152	6.0454	0.000486906	54.5238	0.00137471	0	0	6.0192	0.000486161	18.1834	0.000845604	3.0354	0.000349351	0	0	78.708	0.00160293	6.028	0.000488344	9.115	0.00060286	33.294	0.00108264	18.1966	0.000832659	6.0248	0.000482433	0	0	12.155	0.00068977	21.2586	0.000899453	0	0	0	0	0	0	15.1934	0.000774932	0	0	0
DSt	47.8166	0.00127752	157.946	0.00195467	26.2586	0.00100017	52.6906	0.00136122	57.6286	0.00138826	4.9134	0.00043993	3.2952	0.000365027	36.299	0.00115865	4.932	0.000445707	0	0	64.1858	0.00147466	11.549	0.000663645	13.2516	0.000726398	23.0278	0.000932424	19.8236	0.000870951	3.3154	0.000370784	0	0	9.8696	0.000627725	6.5582	0.000510212	0	0	0	0	0	0	1.6702	0.000257539	0	0	0
PB	240.602	0.00195378	68.6252	0.00151083	59.32	0.00142484	9.3404	0.000599838	49.96	0.00130559	0	0	12.552	0.000677336	9.3942	0.000606559	0	0	0	0	50.1622	0.0013151	3.1196	0.000354306	3.1188	0.000358917	28.1678	0.00101833	15.6014	0.000795922	0	0	0	0	0	0	0	0	0	0	0	0	0	0	0	0	0	0	0
MH	155.737	0.00195972	117.559	0.00184392	65.513	0.00147497	17.3668	0.000820293	35.839	0.00115009	0	0	6.8076	0.00051753	5.6042	0.000473956	0	0	0.6172	0.000158945	17.3292	0.000821759	1.2502	0.000222733	5.5658	0.000466045	12.3698	0.000699162	58.216	0.00140995	28.3478	0.00102869	0	0	3.0842	0.000344494	0	0	0	0	0	0	4.3322	0.000415649	0	0	0	0	0
P1	42.3686	0.00124451	37.7272	0.00116418	26.1906	0.000983949	8.1072	0.000560246	4.7984	0.000434672	0	0	1.431	0.00023694	3.3324	0.000371063	0	0	0	0	5.2622	0.000459866	0	0	2.406	0.000310615	2.8732	0.000336505	34.8636	0.00112929	1.411	0.000238224	0.477	0.000139308	0	0	0	0	0	0	0.4694	0.000136229	0	0	0.4706	0.000139948	0	0	0
P2	17.9048	0.000836173	21.9306	0.000926241	12.2572	0.000686399	4.3804	0.000408731	3.457	0.00036466	0	0	0.273	0.00010387	1.7074	0.000256196	0.2878	0.000108338	0	0	2.5892	0.00032178	1.4596	0.000242344	1.1742	0.000217227	1.4454	0.000241438	5.5448	0.000466317	0.8512	0.000183306	0	0	0	0	0	0	0	0	0	0	0	0	0.288	0.000107091	0	0	0
P3	62.382	0.00498912	118.144	0.00586408	59.8938	0.00233896	12.5486	0.000989354	15.9608	0.00111805	0	0	6.6674	0.000607112	3.545	0.00037544	0.408	0.000125605	0	0	47.6032	0.00152635	5.489	0.000468366	3.5368	0.000405298	2.7634	0.000336737	84.4202	0.00857509	0	0	0	0	0.7784	0.00025127	0.4022	0.000126193	0	0	0	0	0	0	24.6134	0.00391224	6.7566	0.00109157	0
P4	292.201	0.0257486	127.246	0.00385259	18.1376	0.0011499	24.4562	0.00117122	22.2406	0.00140636	0	0	6.6506	0.000621162	11.9662	0.00120059	4.302	0.00124969	0.9584	0.000279103	52.7702	0.00195413	4.3728	0.000410515	2.884	0.000391781	11.0332	0.000733888	12.748	0.00141918	31.2502	0.00217517	0	0	0.4756	0.000137623	0.4816	0.00013824	0.9478	0.000195844	0	0	0	0	0.4858	0.000140669	0	0	0
E1	222.28	0.00881627	222.711	0.0069272	66.8734	0.00436216	53.8178	0.00282041	23.8738	0.00188487	0	0	7.2004	0.000939401	12.8688	0.000789985	0	0	0	0	76.6318	0.00199752	7.7314	0.000550141	8.6038	0.000604591	12.085	0.000729307	5.1788	0.000519006	9.4144	0.000832724	0	0	0	0	1.7568	0.000424667	0.4432	0.000133516	0	0	0	0	0	0	0	0	0
E3	40.791	0.00284065	109.112	0.00642021	26.1276	0.00156509	8.1068	0.000671072	10.663	0.000731478	0	0	2.443	0.000312541	3.2736	0.000440823	0	0	0	0	54.786	0.00184166	4.8512	0.000439146	0	0	2.4528	0.000305329	18.7816	0.00109717	0	0	0	0	0	0	0	0	0	0	0.8342	0.00018116	0	0	9.8094	0.00118546	3.284	0.000445005	0
E2	65.7938	0.00394729	100.963	0.00343026	12.256	0.000796975	7.1402	0.000574463	5.1612	0.000567663	0	0	2.3726	0.000470764	7.4792	0.000664547	0.3984	0.000127649	0	0	60.569	0.00231959	3.996	0.000397853	4.3538	0.000454227	5.5256	0.00050127	5.5496	0.000716874	6.3244	0.000750061	0	0	1.9914	0.000283134	0.7888	0.000248556	0	0	0.4126	0.000127568	0	0	0	0	0.774	0.000248808	0
E4	86.7554	0.00657662	116.512	0.00363629	50.1356	0.00222969	35.7182	0.00241426	28.9318	0.00139719	0	0	4.5954	0.000479685	2.949	0.000507909	0	0	0	0	165.749	0.00590803	7.4874	0.000546455	3.4532	0.000432886	4.5866	0.000421663	95.8434	0.00346141	0	0	0	0	1.7172	0.0003421	1.1784	0.000219929	0	0	0	0	0	0	0	0	0	0	0
E5	113.275	0.00596526	165.991	0.00552807	67.1054	0.0025997	6.887	0.000629534	19.4606	0.00109165	0	0	2.0582	0.000284508	4.7872	0.000591461	0	0	0	0	84.2226	0.00231786	1.832	0.000269291	3.2022	0.000351632	5.5078	0.000488685	99.3828	0.00397547	1.073	0.000467537	0	0	2.278	0.000355941	23.5468	0.00955876	0	0	0	0	0	0	2.38	0.00096789	1.385	0.000362074	0
LH	20.2216	0.000882705	25.9068	0.000962005	23.348	0.000940921	3.3874	0.000370362	12.1234	0.000699355	0.2132	9.55388e-05	3.6278	0.000383771	1.369	0.000237548	0	0	0	0	29.9792	0.00106073	2.096	0.000294457	12.1364	0.000695903	8.985	0.000596166	6.2098	0.000493275	0.8764	0.000186858	0	0	2.2056	0.000295768	0.4486	0.000132219	0	0	0.5574	0.000152423	0	0	1.1044	0.000210573	0	0	0.452
Cerrejón	44.3992	0.00124529	96.5966	0.00175554	58.5762	0.00139781	26.9024	0.00100969	31.7826	0.00108655	0	0	0.8018	0.000175894	1.5888	0.000249	0	0	0	0	86.0612	0.00166937	3.1776	0.000360417	8.6992	0.000593069	30.9184	0.00106268	4.7148	0.000435854	11.0188	0.000699568	0.7898	0.000178098	0	0	0	0	0	0	0	0	0	0	0	0	0	0	0
[truncated: 55 more columns]

## Sheet: Panama Pairwise similarities
Host plant pairwise distances (Chao-Sørensen index) estimated from collected leaf chewing insect species and recorded leaf damage at two tropical forests in Panamá
Host Species: Ae = Anacardium excelsum, Ag = Astronium graveolens, Bt = Bonamia tricantha, Ce = Castilla elastica, Cp = Cecropia peltata, Ca = Cordia alliodora, Ec = Enterolobium cyclocarpum, Fi = Ficus insipida, Ls = Luehea seemannii, Ps = Pseudobombax septenatum, Sm = Spondias mombin, Vt = Vitis tiliacea, As = Aspidosperma spruceanum, Bu = Brosimum utile, Cl = Calophyllum longifolium, Cb = Cord…
Damage-based distances at Parque Natural Metropolitano
	Ag	Bt	Ce	Cp	Ca	Fi	Ls	Sm	Vt	Ec	Ps
Ae	0.650485	0.540984	0.642105	0.654545	0.764706	0.271186	0.567164	0.758242	0.695652	0.833333	0.582418
Ag		0.710843	0.321429	0.633803	0.55	0.746835	0.621053	0.846154	0.622642	0.644444	0.692308
Bt			0.706667	0.533333	0.676768	0.571429	0.54386	0.830986	0.722222	0.84375	0.633803
Ce				0.619048	0.694444	0.746479	0.701149	0.818182	0.466667	0.72973	0.681818
Cp					0.632184	0.767442	0.392157	0.762712	0.733333	0.769231	0.694915
Ca						0.873684	0.783784	0.676471	0.768116	0.901639	0.882353
Fi							0.654545	0.910448	0.617647	0.733333	0.432836
Ls								0.855422	0.761905	0.657895	0.638554
Sm									0.756098	0.939394	0.95
Vt										0.647059	0.512195
Ec											0.515152
Damage-based distances at Área Protegida San Lorenzo
	Gd	Jc	Mb	Ml	Tg	Ta	Vf	As	Bu	Cl	Cb
D	0.783133	0.62069	0.6	0.555556	0.84466	0.581395	0.766667	0.466667	0.684211	0.578947	0.647059
Gd		0.361345	0.67033	0.587629	0.317073	0.461538	0.487603	0.894737	0.555556	0.825	0.923077
Jc			0.575758	0.416667	0.42446	0.291139	0.375	0.843137	0.432432	0.781818	0.886792
Mb				0.454545	0.72973	0.490196	0.529412	0.73913	0.478261	0.555556	0.76
Ml					0.641026	0.333333	0.459459	0.724138	0.423077	0.575758	0.741935
Tg						0.548387	0.432624	0.916667	0.596639	0.84	0.897959
Ta							0.481481	0.777778	0.254237	0.7	0.736842
Vf								0.849057	0.447368	0.754386	0.890909
As									0.806452	0.666667	0.8
Bu										0.6	0.69697
Cl											0.428571
Insect-based distances at Parque Natural Metropolitano
	Ag	Bt	Ce	Cp	Ca	Fi	Ls	Sm	Vt	Ec	Ps
Ae	1	1	1	0.754386	1	0.984252	0.971831	0.979798	0.791667	1	1
Ag		0.860465	0.892857	1	1	1	0.959596	0.964286	1	0.911111	0.925926
Bt			0.923077	1	1	1	0.950413	0.74359	1	0.940299	1
Ce				1	1	1	0.934066	0.875	1	1	1
Cp					1	1	0.886792	1	0.933333	1	1
Ca						1	1	1	1	1	1
Fi							1	1	1	1	0.972973
Ls								0.846154	0.931818	1	0.842697
Sm									0.911111	0.945946	1
Vt										1	1
Ec											1
Damage-based distances at Área Protegida San Lorenzo
	Gd	Jc	Mb	Ml	Tg	Ta	Vf	As	Bu	Cl	Cb
D	1	0.827586	1	1	1	1	1	1	1	1	1
Gd		0.747899	0.829787	0.876289	0.854545	0.961538	0.834711	0.894737	0.942857	0.905882	0.924051
Jc			1	0.805556	0.857143	0.949367	1	0.882353	0.95	1	0.888889
Mb				0.914894	0.913043	0.962963	0.943662	0.923077	0.927273	0.6	1
Ml					0.898305	0.824561	0.972973	0.793103	0.896552	0.947368	0.8125
Tg						0.76	0.971831	1	0.936508	0.981132	1
Ta							0.901235	1	0.846154	0.955556	1
Vf								1	0.878049	0.967742	1
As									1	0.882353	0.454545
Bu										0.956522	0.8
Cl											1

## Sheet: External damage similarities
Species pairwise similarities (Chao-Sørensen indices) estimated from external damage only at each fossil site Only species with >25 damaged leaves were considered at each site
L4H: Luten’s 4H Hadrosaur, SG: Somebody’s Garden, DSt: Dean Street, BS: Battleship, PB: Pyramid Butte, MH: Mexican Hat, P-E: late Paleocene-early Eocene, P1: Skeleton Coast, P2: Lur’d Leaves, P3: Dead Platypus, P4: Daiye Spa, E1: Hubble Bubble, E2: South Fork of Elk Creek, E3: Cool Period, E4: Fifteenmile Creek, LH: Laguna del Hunco
E5
	Alnus	Dicot III	Dombeya	Platycarya	Populus wyomingiana	Resin dots
Allophyllus	0.986177	0.927637	0.933236	0.9881	0.921915	0.961305
Alnus		0.971237	1	1	0.997498	1
Dicot III			0.997795	1	0.970201	0.994063
Dombeya				1	0.942432	0.94209
Platycarya					1	1
Populus wyomingiana						1
E4
	Macginitiea gracilis	Machaerium
Legume 2	1	1
Macginitiea gracilis		1
E3
	Averrhoites affinis	Dicot XX	Dombeya novi-mundi	Fuqua	snaggle tooth
Ampelopsis acerifolia	0.996595	0.981171	0.963584	0.869264	0.742857
Averrhoites affinis		0.989506	0.989064	0.936205	0.932836
Dicot XX			0.803371	0.917414	0.851064
Dombeya novi-mundi				0.851833	0.857143
Fuqua					0.8125
E2
	Averrhoites affinis
Alnus	1
E1
	leaf mat	LNL	Machaerium	Populus wyomingiana	Slim
Hartley	0.98794	0.987393	0.999548	0.979153	0.981793
leaf mat		0.97406	0.999042	0.997293	0.999741
LNL			0.997912	0.977647	0.997969
Machaerium				0.985377	0.99234
Populus wyomingiana					0.972969
P4
	Bucket	Cercidiphyllum genetrix	Entire Leaf B	Legume	Macginitiea gracilis	Platanus raynoldsii
Betulaceae	0.905288	0.925926	0.845625	0.958474	0.968496	0.944769
Bucket		1	0.993229	0.98189	0.969458	0.993139
Cercidiphyllum genetrix			1	0.992028	1	1
Entire Leaf B				0.974612	0.936529	0.990587
Legume					1	1
Macginitiea gracilis						1
P3
	Betulaceous leaf	Cercidiphyllum genetrix	Davidia antiqua	Macginitiea gracilis	Platanus raynoldsi	Zizyphoides flabella
Averrhoites affinis	1	0.950776	1	1	1	1
Betulaceous leaf		0.936783	0.917874	0.948304	1	1
Cercidiphyllum genetrix			0.954143	0.987379	0.919974	0.987448
Davidia antiqua				0.999328	0.996865	1
Macginitiea gracilis					1	1
Platanus raynoldsi						1
P2
	Camptotheca serrata	Cercidiphyllum genetrix	Davidia antiqua	Persites argutus	Platanus raynoldsi	Zizyphoides flabella
Ampelopsis acerifolia	1	1	0.824004	1	0.86911	1
Camptotheca serrata		1	0.592593	1	0.801905	1
Cercidiphyllum genetrix			0.623377	1	0.880763	1
Davidia antiqua				0.842105	0.776068	0.587413
Persites argutus					0.88254	1
Platanus raynoldsi						0.881356
P1
	Cercidiphyllum genetrix	entire dicot as 90	Platanus raynoldsi
Camptotheca serrata	0.989873	0.992423	1
Cercidiphyllum genetrix		1	0.923513
entire dicot as 90			0.962264
LH
	TY19	TY20	TY21	TY23	TY25	TY26	TY44	TY56	TY61	TY84	TY105	TY107	TY116	TY117	TY122
TY18	1	1	0.966416	1	0.97731	1	0.957921	0.986342	1	1	0.977285	1	1	1	0.954203
TY19		1	0.966416	1	0.998158	1	0.963415	1	1	1	0.995074	1	1	1	0.9922
TY20			0.966416	1	0.986335	1	0.963415	0.997732	1	1	0.995074	1	1	1	0.9922
TY21				0.982827	0.816149	0.918182	0.919753	0.881092	0.946048	0.993245	0.916254	0.913124	0.946565	0.982229	0.88454
TY23					0.934508	0.974874	0.963486	0.943086	1	1	0.933058	1	0.996032	1	0.98295
TY25						0.929134	0.833533	0.888773	0.998435	0.98705	0.868745	0.922418	0.876974	0.98651	0.963412
TY26							0.92767	0.997732	1	1	0.960245	0.95614	1	1	0.971338
TY44								0.85448	0.955974	0.963486	0.925758	0.885486	0.90638	0.963432	0.897257
TY56									1	0.998249	0.945998	0.871933	1	0.997859	0.857822
TY61										1	0.975713	1	1	1	0.943389
TY84											0.995243	1	1	1	0.992468
TY105												0.988072	0.980199	0.995115	0.98924
TY107													0.940088	1	0.887202
TY116														1	0.971765
TY117															0.992265
Cerrejón Flora
	CJ06	CJ15	CJ22	CJ25	CJ43
CJ01	0.945455	0.949179	0.852459	0.945687	0.944844
CJ06		0.900019	0.972511	0.927518	0.970727
CJ15			0.923434	0.930525	0.944528
CJ22				0.952381	0.99843
CJ25					0.983905
L4H
	HC086	HC124	HC212
HC049	0.89755	0.166667	0.980538
HC086		0	0.850419
HC124			0.0392157
SG
	HC081	HC084	HC086	HC090	HC092	HC131	HC135	HC211	HC212	HC224	HC226	HC229
HC080	0.994681	0.979757	0.941176	0.897959	1	0.951456	1	0.765181	1	1	0.758621	0.989474
HC081		0.737545	0.817616	0.6	1	0.941176	0.994528	0.971429	1	0.973333	0.736842	0.746666
HC084			0.902916	0.923077	0.979398	0.789474	0.934903	0.851406	0.831855	0.875421	0.857143	0.903589
HC086				0.809524	1	0.667466	0.975018	0.728594	0.947368	0.81477	0.715203	0.913043
HC090					0.673077	0.55	0.888889	0.72327	0.764706	0.831169	0.637681	0.883721
HC092						0.745455	0.999378	0.409938	1	0.800948	0.413793	1
HC131							0.962963	0.888457	0.78481	0.847162	0.909091	0.749138
HC135								0.981818	0.920272	0.990826	0.846154	0.949856
HC211									0.6	0.615836	0.975089	0.384615
HC212										0.842105	0.526316	1
HC224											0.625	0.883075
HC226												0.363636
DSt
	HC002	HC004	HC105	HC162	HC166	HC174	HC179	HC199	HC280
HC001_106	0.860979	0.842527	0.908088	0.748438	0.923913	0.847385	0.744186	0.886343	0.912987
HC002		0.92136	0.769752	0.472007	0.835766	0.70936	0.58358	0.849206	0.835196
HC004			0.844549	0.803462	0.909735	0.85102	0.914729	0.967425	0.854575
HC105				0.977262	0.938596	0.750592	1	0.912088	0.776943
HC162					0.909735	0.679928	0.882479	0.960396	0.882928
HC166						1	1	1	0.947826
HC174							0.888796	1	0.866235
HC179								1	0.47619
HC199									0.98773
BS
	HC162
HC002	0.993711
PB
	FU007	FU029
FU001	0.861446	0.986667
FU007		1
MH
	JugGlab	MH_Laur2	PlatRayn	PopNeb	ZizFlab
CercGen	0.988713	0.990724	0.990654	0.929577	0.98651
JugGlab		1	1	1	1
MH_Laur2			1	1	1
PlatRayn				0.963636	1
PopNeb					1

## Sheet: Total damage similarities
Species pairwise similarities (Sørensen indices) estimated from total (endophagous + external) damage at each fossil site Only species with >25 damaged leaves were considered at each site
L4H: Luten’s 4H Hadrosaur, SG: Somebody’s Garden, DSt: Dean Street, BS: Battleship, PB: Pyramid Butte, MH: Mexican Hat, P-E: late Paleocene-early Eocene, P1: Skeleton Coast, P2: Lur’d Leaves, P3: Dead Platypus, P4: Daiye Spa, E1: Hubble Bubble, E2: South Fork of Elk Creek, E3: Cool Period, E4: Fifteenmile Creek, LH: Laguna del Hunco
E5
	Alnus	Dicot III	Dombeya	Platycarya	Populus wyomingiana	Resin dots
Allophyllus	0.541667	0.52	0.428571	0.405405	0.548387	0.466667
Alnus		0.531915	0.333333	0.254237	0.396226	0.423077
Dicot III			0.411765	0.444444	0.466667	0.448276
Dombeya				0.304348	0.5	0.435897
Platycarya					0.380952	0.414634
Populus wyomingiana						0.314286
E4
	Macginitiea gracilis	Machaerium
Legume 2	0.428571	0.263158
Macginitiea gracilis		0.5
E3
	Averrhoites affinis	Dicot XX	Dombeya novi-mundi	Fuqua	snaggle tooth
Ampelopsis acerifolia	0.181818	0.411765	0.272727	0.428571	0.368421
Averrhoites affinis		0.466667	0.1	0.368421	0.294118
Dicot XX			0.6	0.428571	0.5
Dombeya novi-mundi				0.473684	0.294118
Fuqua					0.375
E2
	Averrhoites affinis
Alnus	0.318182
E1
	leaf mat	LNL	Machaerium	Populus wyomingiana	Slim
Hartley	0.333333	0.333333	0.333333	0.333333	0.3
leaf mat		0.3	0.255814	0.15	0.268293
LNL			0.255814	0.25	0.317073
Machaerium				0.255814	0.272727
Populus wyomingiana					0.317073
P4
	Bucket	Cercidiphyllum genetrix	Entire Leaf B	Legume	Macginitiea gracilis	Platanus raynoldsii
Betulaceae	0.241379	0.222222	0.2	0.243243	0.2	0.263158
Bucket		0.241379	0.130435	0.4	0.333333	0.354839
Cercidiphyllum genetrix			0.2	0.243243	0.3	0.315789
Entire Leaf B				0.419355	0.352941	0.375
Legume					0.317073	0.282051
Macginitiea gracilis						0.333333
P3
	Betulaceous leaf	Cercidiphyllum genetrix	Davidia antiqua	Macginitiea gracilis	Platanus raynoldsi	Zizyphoides flabella
Averrhoites affinis	0.25	0.428571	0.2	0.333333	0.384615	0.243243
Betulaceous leaf		0.384615	0.357143	0.357143	0.333333	0.257143
Cercidiphyllum genetrix			0.333333	0.25	0.4	0.419355
Davidia antiqua				0.230769	0.363636	0.272727
Macginitiea gracilis					0.363636	0.393939
Platanus raynoldsi						0.37931
P2
	Camptotheca serrata	Cercidiphyllum genetrix	Davidia antiqua	Persites argutus	Platanus raynoldsi	Zizyphoides flabella
Ampelopsis acerifolia	0.407407	0.375	0.571429	0.333333	0.529412	0.2
Camptotheca serrata		0.478261	0.714286	0.354839	0.666667	0.407407
Cercidiphyllum genetrix			0.6	0.6	0.384615	0.25
Davidia antiqua				0.666667	0.636364	0.714286
Persites argutus					0.619048	0.5
Platanus raynoldsi						0.529412
P1
	Cercidiphyllum genetrix	entire dicot as 90	Platanus raynoldsi
Camptotheca serrata	0.416667	0.333333	0.25
Cercidiphyllum genetrix		0.333333	0.454545
entire dicot as 90			0.25
LH
	TY19	TY20	TY21	TY23	TY25	TY26	TY44	TY56	TY61	TY84	TY105	TY107	TY116	TY117	TY122
TY18	0.285714	0.276596	0.347826	0.282051	0.470588	0.314286	0.352941	0.419355	0.384615	0.319149	0.388889	0.411765	0.277778	0.377778	0.375
TY19		0.276596	0.304348	0.230769	0.352941	0.314286	0.411765	0.354839	0.282051	0.319149	0.388889	0.411765	0.222222	0.288889	0.4375
TY20			0.254902	0.318182	0.435897	0.45	0.384615	0.5	0.409091	0.269231	0.414634	0.487179	0.365854	0.32	0.459459
TY21				0.302326	0.526316	0.384615	0.315789	0.485714	0.488372	0.294118	0.4	0.421053	0.3	0.265306	0.444444
TY23					0.419355	0.3125	0.354839	0.357143	0.333333	0.272727	0.393939	0.354839	0.212121	0.333333	0.37931
TY25						0.481481	0.461538	0.391304	0.354839	0.487179	0.5	0.461538	0.5	0.405405	0.416667
TY26							0.333333	0.25	0.3125	0.45	0.310345	0.481481	0.103448	0.368421	0.36
TY44								0.391304	0.419355	0.487179	0.428571	0.307692	0.285714	0.405405	0.333333
TY56									0.285714	0.5	0.36	0.478261	0.2	0.470588	0.428571
TY61										0.454545	0.393939	0.419355	0.333333	0.428571	0.448276
TY84											0.414634	0.487179	0.414634	0.32	0.459459
TY105												0.428571	0.333333	0.384615	0.307692
TY107													0.428571	0.459459	0.5
TY116														0.282051	0.384615
TY117															0.485714
Cerrejón
	CJ06	CJ15	CJ22	CJ25	CJ43
CJ01	0.28	0.230769	0.44	0.28	0.28
CJ06		0.263158	0.222222	0.222222	0.222222
CJ15			0.263158	0.157895	0.157895
CJ22				0.222222	0.222222
CJ25					0.111111
L4H
	HC086	HC124	HC212
HC049	0.461538	0.866667	0.538462
HC086		1	0.5
HC124			0.846154
SG
	HC081	HC084	HC086	HC090	HC092	HC131	HC135	HC211	HC212	HC224	HC226	HC229
HC080	0.272727	0.5	0.411765	0.538462	0.517241	0.571429	0.428571	0.714286	0.515152	0.428571	0.666667	0.529412
HC081		0.444444	0.473684	0.6	0.419355	0.625	0.304348	0.5	0.428571	0.5	0.714286	0.578947
HC084			0.384615	0.333333	0.52	0.6	0.411765	0.4	0.655172	0.4	0.5	0.538462
HC086				0.4	0.461538	0.636364	0.333333	0.636364	0.533333	0.454545	0.555556	0.428571
HC090					0.727273	0.714286	0.571429	0.714286	0.769231	0.428571	0.6	0.4
HC092						0.73913	0.4	0.73913	0.238095	0.652174	0.809524	0.538462
HC131							0.6	0.5	0.777778	0.25	0.333333	0.636364
HC135								0.466667	0.470588	0.466667	0.692308	0.555556
HC211									0.703704	0.5	0.333333	0.818182
HC212										0.703704	0.84	0.6
HC224											0.333333	0.454545
HC226												0.777778
DSt
	HC002	HC004	HC105	HC162	HC166	HC174	HC179	HC199	HC280
HC001_106	0.28	0.333333	0.419355	0.565217	0.363636	0.444444	0.368421	0.384615	0.473684
HC002		0.12	0.4375	0.666667	0.478261	0.578947	0.6	0.481481	0.4
HC004			0.419355	0.652174	0.454545	0.555556	0.473684	0.384615	0.368421
HC105				0.533333	0.448276	0.6	0.538462	0.515152	0.538462
HC162					0.52381	0.647059	0.555556	0.44	0.555556
HC166						0.375	0.411765	0.333333	0.411765
HC174							0.538462	0.5	0.538462
HC179								0.428571	0.714286
HC199									0.428571
HC280
BS
	HC162
HC002	0.548387
PB
	FU007	FU029
FU001	0.368421	0.25
FU007		0.304348
MH
	JugGlab	MH_Laur2	PlatRayn	PopNeb	ZizFlab
CercGen	0.388889	0.333333	0.288889	0.290323	0.142857
JugGlab		0.314286	0.319149	0.393939	0.351351
MH_Laur2			0.272727	0.333333	0.235294
PlatRayn				0.333333	0.26087
PopNeb					0.25
